# Supplementary material for: RECOVER identifies synergistic drug combinations in vitro through sequential model optimization
Source: Cell Rep Methods. 2023 Oct 4;3(10):100599. doi: 10.1016/j.crmeth.2023.100599 (PMC10626197; doi:10.1016/j.crmeth.2023.100599)
Supplement: Table S2. Viability assay results for all rounds, related to Figure 4 [file mmc2.xlsx]

## Sheet: Calibration
Round	Repeat	Drug 1 name	Drug 1 conc. (μM)	Drug 2 name	Drug 2 conc. (μM)	Viability (%)	Viability normalised (%)	Bliss
Calibration	1	Docetaxel	0.5	13-cis-Retinoic acid	20	74.0224	60.9576	0.0486691
Calibration	1	Docetaxel	0.166667	13-cis-Retinoic acid	20	99.6205	89.1138	-0.0744777
Calibration	1	Docetaxel	0.0555556	13-cis-Retinoic acid	20	79.4015	66.8743	-0.0189749
Calibration	1	Docetaxel	0.0185185	13-cis-Retinoic acid	20	88.6617	77.0598	0.0375849
Calibration	1	Docetaxel	0.00617284	13-cis-Retinoic acid	20	77.5495	64.8372	-0.13233
Calibration	1	Docetaxel	0	13-cis-Retinoic acid	20	92.8494	81.666
Calibration	1	Docetaxel	0.5	13-cis-Retinoic acid	6.66667	87.1871	75.4379	0.0116907
Calibration	1	Docetaxel	0.166667	13-cis-Retinoic acid	6.66667	97.6623	86.9599	0.0808356
Calibration	1	Docetaxel	0.0555556	13-cis-Retinoic acid	6.66667	91.6816	80.3815	-0.0476106
Calibration	1	Docetaxel	0.0185185	13-cis-Retinoic acid	6.66667	109.176	99.6237	-0.0556682
Calibration	1	Docetaxel	0.00617284	13-cis-Retinoic acid	6.66667	89.9711	78.5001	-0.184428
Calibration	1	Docetaxel	0	13-cis-Retinoic acid	6.66667	105.012	95.0435
Calibration	1	Docetaxel	0.5	13-cis-Retinoic acid	2.22222	78.5522	65.9401	0.14662
Calibration	1	Docetaxel	0.166667	13-cis-Retinoic acid	2.22222	113.21	100	0
Calibration	1	Docetaxel	0.0555556	13-cis-Retinoic acid	2.22222	102.369	92.137	-0.12573
Calibration	1	Docetaxel	0.0185185	13-cis-Retinoic acid	2.22222	104.433	94.4077	0.045543
Calibration	1	Docetaxel	0.00617284	13-cis-Retinoic acid	2.22222	104.41	94.3817	-0.311924
Calibration	1	Docetaxel	0	13-cis-Retinoic acid	2.22222	119.627	100
Calibration	1	Docetaxel	0.5	13-cis-Retinoic acid	0.740741	92.9674	81.7958	-0.0119372
Calibration	1	Docetaxel	0.166667	13-cis-Retinoic acid	0.740741	102.829	92.6431	0.0735695
Calibration	1	Docetaxel	0.0555556	13-cis-Retinoic acid	0.740741	100.836	90.4502	-0.108862
Calibration	1	Docetaxel	0.0185185	13-cis-Retinoic acid	0.740741	110.261	100	-0.0103802
Calibration	1	Docetaxel	0.00617284	13-cis-Retinoic acid	0.740741	104.622	94.6153	-0.31426
Calibration	1	Docetaxel	0	13-cis-Retinoic acid	0.740741	119.179	100
Calibration	1	Docetaxel	0.5	13-cis-Retinoic acid	0.246914	103.655	93.5513	-0.129493
Calibration	1	Docetaxel	0.166667	13-cis-Retinoic acid	0.246914	99.9626	89.4901	0.105099
Calibration	1	Docetaxel	0.0555556	13-cis-Retinoic acid	0.246914	97.7567	87.0637	-0.0749968
Calibration	1	Docetaxel	0.0185185	13-cis-Retinoic acid	0.246914	108.645	99.0398	-0.000778513
Calibration	1	Docetaxel	0.00617284	13-cis-Retinoic acid	0.246914	93.2387	82.0942	-0.189049
Calibration	1	Docetaxel	0	13-cis-Retinoic acid	0.246914	113.8	100
Calibration	1	Docetaxel	0.5	13-cis-Retinoic acid	0	91.8821	80.6021
Calibration	1	Docetaxel	0.166667	13-cis-Retinoic acid	0	112.585	100
Calibration	1	Docetaxel	0.0555556	13-cis-Retinoic acid	0	90.9384	79.564
Calibration	1	Docetaxel	0.0185185	13-cis-Retinoic acid	0	108.574	98.962
Calibration	1	Docetaxel	0.00617284	13-cis-Retinoic acid	0	76.0514	63.1893
Calibration	1	Docetaxel	0	13-cis-Retinoic acid	0	109.518	100
Calibration	1	Cabazitaxel	1.496	Flumatinib (mesylate)	50	0.754969	0	0
Calibration	1	Cabazitaxel	0.498667	Flumatinib (mesylate)	50	0.389281	0	0
Calibration	1	Cabazitaxel	0.166222	Flumatinib (mesylate)	50	0.29491	0	0
Calibration	1	Cabazitaxel	0.0554074	Flumatinib (mesylate)	50	0.448263	0	0
Calibration	1	Cabazitaxel	0.0184691	Flumatinib (mesylate)	50	0.412874	0	0
Calibration	1	Cabazitaxel	0	Flumatinib (mesylate)	50	0.672394	0
Calibration	1	Cabazitaxel	1.496	Flumatinib (mesylate)	16.6667	1.87563	0	0
Calibration	1	Cabazitaxel	0.498667	Flumatinib (mesylate)	16.6667	1.00269	0	0
Calibration	1	Cabazitaxel	0.166222	Flumatinib (mesylate)	16.6667	2.02898	0	0
Calibration	1	Cabazitaxel	0.0554074	Flumatinib (mesylate)	16.6667	1.14425	0	0
Calibration	1	Cabazitaxel	0.0184691	Flumatinib (mesylate)	16.6667	1.53353	0	0
Calibration	1	Cabazitaxel	0	Flumatinib (mesylate)	16.6667	2.39467	0
Calibration	1	Cabazitaxel	1.496	Flumatinib (mesylate)	5.55556	111.346	100	0
Calibration	1	Cabazitaxel	0.498667	Flumatinib (mesylate)	5.55556	108.008	100	-0.0964657
Calibration	1	Cabazitaxel	0.166222	Flumatinib (mesylate)	5.55556	119.132	100	0
Calibration	1	Cabazitaxel	0.0554074	Flumatinib (mesylate)	5.55556	126.056	100	0
Calibration	1	Cabazitaxel	0.0184691	Flumatinib (mesylate)	5.55556	133.618	100	0
Calibration	1	Cabazitaxel	0	Flumatinib (mesylate)	5.55556	106.569	100
Calibration	1	Cabazitaxel	1.496	Flumatinib (mesylate)	1.85185	114.496	100	-0.0026334
Calibration	1	Cabazitaxel	0.498667	Flumatinib (mesylate)	1.85185	103.95	100	-0.0988451
Calibration	1	Cabazitaxel	0.166222	Flumatinib (mesylate)	1.85185	113.127	100	-0.0026334
Calibration	1	Cabazitaxel	0.0554074	Flumatinib (mesylate)	1.85185	112.054	100	-0.0026334
Calibration	1	Cabazitaxel	0.0184691	Flumatinib (mesylate)	1.85185	118.282	100	-0.0026334
Calibration	1	Cabazitaxel	0	Flumatinib (mesylate)	1.85185	103.49	99.7367
Calibration	1	Cabazitaxel	1.496	Flumatinib (mesylate)	0.617284	113.399	100	0
Calibration	1	Cabazitaxel	0.498667	Flumatinib (mesylate)	0.617284	97.6623	92.8898	-0.0253638
Calibration	1	Cabazitaxel	0.166222	Flumatinib (mesylate)	0.617284	108.22	100	0
Calibration	1	Cabazitaxel	0.0554074	Flumatinib (mesylate)	0.617284	122.954	100	0
Calibration	1	Cabazitaxel	0.0184691	Flumatinib (mesylate)	0.617284	102.487	98.5586	0.0144144
Calibration	1	Cabazitaxel	0	Flumatinib (mesylate)	0.617284	106.97	100
Calibration	1	Cabazitaxel	1.496	Flumatinib (mesylate)	0	108.515	100
Calibration	1	Cabazitaxel	0.498667	Flumatinib (mesylate)	0	95.5036	90.3534
Calibration	1	Cabazitaxel	0.166222	Flumatinib (mesylate)	0	106.439	100
Calibration	1	Cabazitaxel	0.0554074	Flumatinib (mesylate)	0	110.355	100
Calibration	1	Cabazitaxel	0.0184691	Flumatinib (mesylate)	0	104.964	100
Calibration	1	Cabazitaxel	0	Flumatinib (mesylate)	0	103.714	100
Calibration	1	Pazopanib	50	Dacomitinib	20	0.967304	0	0
Calibration	1	Pazopanib	16.6667	Dacomitinib	20	0.412874	0	0
Calibration	1	Pazopanib	5.55556	Dacomitinib	20	0.530838	0	0
Calibration	1	Pazopanib	1.85185	Dacomitinib	20	0.684191	0	0
Calibration	1	Pazopanib	0.617284	Dacomitinib	20	0.578023	0	0
Calibration	1	Pazopanib	0	Dacomitinib	20	0.790358	0
Calibration	1	Pazopanib	50	Dacomitinib	6.66667	4.93089	0	0.086235
Calibration	1	Pazopanib	16.6667	Dacomitinib	6.66667	30.8594	14.8196	-0.0189248
Calibration	1	Pazopanib	5.55556	Dacomitinib	6.66667	35.6841	20.6533	-0.0146344
Calibration	1	Pazopanib	1.85185	Dacomitinib	6.66667	38.9871	24.647	-0.0175439
Calibration	1	Pazopanib	0.617284	Dacomitinib	6.66667	38.9635	24.6185	-0.0172586
Calibration	1	Pazopanib	0	Dacomitinib	6.66667	37.5361	22.8926
Calibration	1	Pazopanib	50	Dacomitinib	2.22222	35.9436	20.9671	0.12764
Calibration	1	Pazopanib	16.6667	Dacomitinib	2.22222	66.862	58.3512	-0.0778653
Calibration	1	Pazopanib	5.55556	Dacomitinib	2.22222	75.9806	69.3767	0.0568478
Calibration	1	Pazopanib	1.85185	Dacomitinib	2.22222	103.018	100	-0.10455
Calibration	1	Pazopanib	0.617284	Dacomitinib	2.22222	93.4746	90.5292	-0.00984168
Calibration	1	Pazopanib	0	Dacomitinib	2.22222	92.6607	89.545
Calibration	1	Pazopanib	50	Dacomitinib	0.740741	45.888	32.991	0.00976437
Calibration	1	Pazopanib	16.6667	Dacomitinib	0.740741	68.4073	60.2197	-0.0930063
Calibration	1	Pazopanib	5.55556	Dacomitinib	0.740741	80.7109	75.0963	0.00491269
Calibration	1	Pazopanib	1.85185	Dacomitinib	0.740741	123.638	100	-0.0982741
Calibration	1	Pazopanib	0.617284	Dacomitinib	0.740741	100.67	99.2298	-0.090572
Calibration	1	Pazopanib	0	Dacomitinib	0.740741	93.1797	90.1726
Calibration	1	Pazopanib	50	Dacomitinib	0.246914	53.2961	41.9484	-0.0564371
Calibration	1	Pazopanib	16.6667	Dacomitinib	0.246914	52.5411	41.0355	0.133871
Calibration	1	Pazopanib	5.55556	Dacomitinib	0.246914	80.593	74.9536	0.0583488
Calibration	1	Pazopanib	1.85185	Dacomitinib	0.246914	116.902	100	-0.0362288
Calibration	1	Pazopanib	0.617284	Dacomitinib	0.246914	107.147	100	-0.0362288
Calibration	1	Pazopanib	0	Dacomitinib	0.246914	98.3111	96.3771
Calibration	1	Pazopanib	50	Dacomitinib	0	49.7572	37.6694
Calibration	1	Pazopanib	16.6667	Dacomitinib	0	65.3048	56.4684
Calibration	1	Pazopanib	5.55556	Dacomitinib	0	87.9303	83.8254
Calibration	1	Pazopanib	1.85185	Dacomitinib	0	132.438	100
Calibration	1	Pazopanib	0.617284	Dacomitinib	0	112.196	100
Calibration	1	Pazopanib	0	Dacomitinib	0	101.307	100
Calibration	1	Paclitaxel	0.5	BMS-582949 (hydrochloride)	30	89.4521	96.1883	-0.350256
Calibration	1	Paclitaxel	0.166667	BMS-582949 (hydrochloride)	30	69.5279	69.1384	-0.11502
Calibration	1	Paclitaxel	0.0555556	BMS-582949 (hydrochloride)	30	88.6617	95.1153	-0.339526
Calibration	1	Paclitaxel	0.0185185	BMS-582949 (hydrochloride)	30	66.3429	64.8142	-0.124086
Calibration	1	Paclitaxel	0.00617284	BMS-582949 (hydrochloride)	30	57.9321	53.3953	0.00763718
Calibration	1	Paclitaxel	0	BMS-582949 (hydrochloride)	30	63.6533	61.1627
Calibration	1	Paclitaxel	0.5	BMS-582949 (hydrochloride)	10	90.1127	97.0852	-0.245676
Calibration	1	Paclitaxel	0.166667	BMS-582949 (hydrochloride)	10	87.7888	93.9302	-0.255936
Calibration	1	Paclitaxel	0.0555556	BMS-582949 (hydrochloride)	10	92.0591	99.7277	-0.272101
Calibration	1	Paclitaxel	0.0185185	BMS-582949 (hydrochloride)	10	77.3254	79.7245	-0.175898
Calibration	1	Paclitaxel	0.00617284	BMS-582949 (hydrochloride)	10	73.4326	74.4395	-0.102258
Calibration	1	Paclitaxel	0	BMS-582949 (hydrochloride)	10	72.017	72.5176
Calibration	1	Paclitaxel	0.5	BMS-582949 (hydrochloride)	3.33333	99.6559	100	0
Calibration	1	Paclitaxel	0.166667	BMS-582949 (hydrochloride)	3.33333	95.539	100	-0.0576553
Calibration	1	Paclitaxel	0.0555556	BMS-582949 (hydrochloride)	3.33333	103.903	100	0
Calibration	1	Paclitaxel	0.0185185	BMS-582949 (hydrochloride)	3.33333	83.719	88.4049	-0.0272261
Calibration	1	Paclitaxel	0.00617284	BMS-582949 (hydrochloride)	3.33333	77.9506	80.5734	0.0797566
Calibration	1	Paclitaxel	0	BMS-582949 (hydrochloride)	3.33333	93.7695	100
Calibration	1	Paclitaxel	0.5	BMS-582949 (hydrochloride)	1.11111	101.874	100	-0.00176169
Calibration	1	Paclitaxel	0.166667	BMS-582949 (hydrochloride)	1.11111	100.682	100	-0.0593155
Calibration	1	Paclitaxel	0.0555556	BMS-582949 (hydrochloride)	1.11111	95.0082	100	-0.00176169
Calibration	1	Paclitaxel	0.0185185	BMS-582949 (hydrochloride)	1.11111	93.3213	100	-0.144687
Calibration	1	Paclitaxel	0.00617284	BMS-582949 (hydrochloride)	1.11111	88.3786	94.7309	-0.0633793
Calibration	1	Paclitaxel	0	BMS-582949 (hydrochloride)	1.11111	92.1298	99.8238
Calibration	1	Paclitaxel	0.5	BMS-582949 (hydrochloride)	0.37037	90.9738	98.2543	-0.106983
Calibration	1	Paclitaxel	0.166667	BMS-582949 (hydrochloride)	0.37037	84.5801	89.574	-0.0706601
Calibration	1	Paclitaxel	0.0555556	BMS-582949 (hydrochloride)	0.37037	99.361	100	-0.124439
Calibration	1	Paclitaxel	0.0185185	BMS-582949 (hydrochloride)	0.37037	79.6257	82.8475	-0.0782753
Calibration	1	Paclitaxel	0.00617284	BMS-582949 (hydrochloride)	0.37037	87.1164	93.0173	-0.154873
Calibration	1	Paclitaxel	0	BMS-582949 (hydrochloride)	0.37037	83.0938	87.5561
Calibration	1	Paclitaxel	0.5	BMS-582949 (hydrochloride)	0	112.62	100
Calibration	1	Paclitaxel	0.166667	BMS-582949 (hydrochloride)	0	88.0129	94.2345
Calibration	1	Paclitaxel	0.0555556	BMS-582949 (hydrochloride)	0	107.088	100
Calibration	1	Paclitaxel	0.0185185	BMS-582949 (hydrochloride)	0	81.7136	85.6823
Calibration	1	Paclitaxel	0.00617284	BMS-582949 (hydrochloride)	0	83.8252	88.549
Calibration	1	Paclitaxel	0	BMS-582949 (hydrochloride)	0	92.2596	100
Calibration	1	Mitoxantrone	1	Poziotinib	20	57.8259	48.1605	0.000870908
Calibration	1	Mitoxantrone	0.333333	Poziotinib	20	67.1805	59.6466	0.0296478
Calibration	1	Mitoxantrone	0.111111	Poziotinib	20	79.7436	75.0724	-0.088471
Calibration	1	Mitoxantrone	0.037037	Poziotinib	20	74.9425	69.1773	0.0266464
Calibration	1	Mitoxantrone	0.0123457	Poziotinib	20	72.9725	66.7584	0.0630353
Calibration	1	Mitoxantrone	0	Poziotinib	20	83.3179	79.4612
Calibration	1	Mitoxantrone	1	Poziotinib	6.66667	62.7332	54.186	-0.135194
Calibration	1	Mitoxantrone	0.333333	Poziotinib	6.66667	62.3557	53.7225	-0.00949069
Calibration	1	Mitoxantrone	0.111111	Poziotinib	6.66667	57.8259	48.1605	0.0765904
Calibration	1	Mitoxantrone	0.037037	Poziotinib	6.66667	64.4201	56.2572	0.0429637
Calibration	1	Mitoxantrone	0.0123457	Poziotinib	6.66667	68.9617	61.8337	-0.00251806
Calibration	1	Mitoxantrone	0	Poziotinib	6.66667	73.1494	66.9757
Calibration	1	Mitoxantrone	1	Poziotinib	2.22222	48.7073	36.9641	0.0139829
Calibration	1	Mitoxantrone	0.333333	Poziotinib	2.22222	70.3655	63.5574	-0.137741
Calibration	1	Mitoxantrone	0.111111	Poziotinib	2.22222	67.8175	60.4287	-0.07772
Calibration	1	Mitoxantrone	0.037037	Poziotinib	2.22222	72.713	66.4397	-0.0931716
Calibration	1	Mitoxantrone	0.0123457	Poziotinib	2.22222	73.8218	67.8013	-0.0970865
Calibration	1	Mitoxantrone	0	Poziotinib	2.22222	70.0588	63.1808
Calibration	1	Mitoxantrone	1	Poziotinib	0.740741	61.1761	52.274	0.0687013
Calibration	1	Mitoxantrone	0.333333	Poziotinib	0.740741	77.29	72.0597	0.0469231
Calibration	1	Mitoxantrone	0.111111	Poziotinib	0.740741	83.8842	80.1564	0.0102572
Calibration	1	Mitoxantrone	0.037037	Poziotinib	0.740741	88.8151	86.2109	0.0185637
Calibration	1	Mitoxantrone	0.0123457	Poziotinib	0.740741	81.2654	76.9409	0.126219
Calibration	1	Mitoxantrone	0	Poziotinib	0.740741	97.9337	97.4073
Calibration	1	Mitoxantrone	1	Poziotinib	0.246914	57.9557	48.3198	0.0888953
Calibration	1	Mitoxantrone	0.333333	Poziotinib	0.246914	79.4841	74.7538	-0.00512625
Calibration	1	Mitoxantrone	0.111111	Poziotinib	0.246914	103.207	100	-0.214736
Calibration	1	Mitoxantrone	0.037037	Poziotinib	0.246914	90.4312	88.1952	-0.03009
Calibration	1	Mitoxantrone	0.0123457	Poziotinib	0.246914	92.5073	90.7445	-0.0411164
Calibration	1	Mitoxantrone	0	Poziotinib	0.246914	95.3385	94.2207
Calibration	1	Mitoxantrone	1	Poziotinib	0	68.0534	60.7184
Calibration	1	Mitoxantrone	0.333333	Poziotinib	0	82.7753	78.7949
Calibration	1	Mitoxantrone	0.111111	Poziotinib	0	86.4794	83.343
Calibration	1	Mitoxantrone	0.037037	Poziotinib	0	92.236	90.4114
Calibration	1	Mitoxantrone	0.0123457	Poziotinib	0	93.4864	91.9467
Calibration	1	Mitoxantrone	0	Poziotinib	0	100.045	100
Calibration	1	Vinblastine	0.2	Toremifene (citrate)	35	0.861137	0	0
Calibration	1	Vinblastine	0.0666667	Toremifene (citrate)	35	0.460059	0	0
Calibration	1	Vinblastine	0.0222222	Toremifene (citrate)	35	0.448263	0	0
Calibration	1	Vinblastine	0.00740741	Toremifene (citrate)	35	0.542634	0	0
Calibration	1	Vinblastine	0.00246914	Toremifene (citrate)	35	0.412874	0	0
Calibration	1	Vinblastine	0	Toremifene (citrate)	35	1.2976	0
Calibration	1	Vinblastine	0.2	Toremifene (citrate)	11.6667	16.8335	0	0.00437024
Calibration	1	Vinblastine	0.0666667	Toremifene (citrate)	11.6667	22.7317	4.94071	-0.0451689
Calibration	1	Vinblastine	0.0222222	Toremifene (citrate)	11.6667	21.5166	3.48673	-0.0301886
Calibration	1	Vinblastine	0.00740741	Toremifene (citrate)	11.6667	21.4105	3.35968	-0.0289648
Calibration	1	Vinblastine	0.00246914	Toremifene (citrate)	11.6667	26.07	8.93563	-0.0854932
Calibration	1	Vinblastine	0	Toremifene (citrate)	11.6667	19.0276	0.508187
Calibration	1	Vinblastine	0.2	Toremifene (citrate)	3.88889	57.649	46.725	0.176146
Calibration	1	Vinblastine	0.0666667	Toremifene (citrate)	3.88889	61.1761	50.9458	0.114506
Calibration	1	Vinblastine	0.0222222	Toremifene (citrate)	3.88889	80.0857	73.5743	-0.0469323
Calibration	1	Vinblastine	0.00740741	Toremifene (citrate)	3.88889	73.1376	65.2597	0.0293479
Calibration	1	Vinblastine	0.00246914	Toremifene (citrate)	3.88889	79.838	73.2778	-0.16405
Calibration	1	Vinblastine	0	Toremifene (citrate)	3.88889	81.1238	74.8165
Calibration	1	Vinblastine	0.2	Toremifene (citrate)	1.2963	90.6081	86.166	-0.0366559
Calibration	1	Vinblastine	0.0666667	Toremifene (citrate)	1.2963	82.3624	76.2987	0.0370991
Calibration	1	Vinblastine	0.0222222	Toremifene (citrate)	1.2963	94.9492	91.3608	-0.0303715
Calibration	1	Vinblastine	0.00740741	Toremifene (citrate)	1.2963	91.2097	86.8859	0.00557463
Calibration	1	Vinblastine	0.00246914	Toremifene (citrate)	1.2963	87.6354	82.6087	-0.0968277
Calibration	1	Vinblastine	0	Toremifene (citrate)	1.2963	98.7712	95.9345
Calibration	1	Vinblastine	0.2	Toremifene (citrate)	0.432099	95.3385	91.8267	-0.126039
Calibration	1	Vinblastine	0.0666667	Toremifene (citrate)	0.432099	90.8086	86.406	-0.0957605
Calibration	1	Vinblastine	0.0222222	Toremifene (citrate)	0.432099	95.7041	92.2643	-0.0744963
Calibration	1	Vinblastine	0.00740741	Toremifene (citrate)	0.432099	98.3347	95.4122	-0.114429
Calibration	1	Vinblastine	0.00246914	Toremifene (citrate)	0.432099	87.022	81.8746	-0.11846
Calibration	1	Vinblastine	0	Toremifene (citrate)	0.432099	95.5862	92.1231
Calibration	1	Vinblastine	0.2	Toremifene (citrate)	0	90.4665	85.9966
Calibration	1	Vinblastine	0.0666667	Toremifene (citrate)	0	88.296	83.3992
Calibration	1	Vinblastine	0.0222222	Toremifene (citrate)	0	95.539	92.0666
Calibration	1	Vinblastine	0.00740741	Toremifene (citrate)	0	94.7722	91.1491
Calibration	1	Vinblastine	0.00246914	Toremifene (citrate)	0	82.1265	76.0164
Calibration	1	Vinblastine	0	Toremifene (citrate)	0	102.169	100
Calibration	2	Docetaxel	0.5	13-cis-Retinoic acid	20	79.2935	73.5583	0.222205
Calibration	2	Docetaxel	0.166667	13-cis-Retinoic acid	20	95.2247	92.3031	0.0460236
Calibration	2	Docetaxel	0.0555556	13-cis-Retinoic acid	20	96.9959	94.3872	-0.115416
Calibration	2	Docetaxel	0.0185185	13-cis-Retinoic acid	20	96.1807	93.4281	0.0560168
Calibration	2	Docetaxel	0.00617284	13-cis-Retinoic acid	20	78.6997	72.8597	0.0916437
Calibration	2	Docetaxel	0	13-cis-Retinoic acid	20	101.011	99.1119
Calibration	2	Docetaxel	0.5	13-cis-Retinoic acid	6.66667	91.3903	87.7916	0.0884547
Calibration	2	Docetaxel	0.166667	13-cis-Retinoic acid	6.66667	93.7352	90.5506	0.0722321
Calibration	2	Docetaxel	0.0555556	13-cis-Retinoic acid	6.66667	91.8533	88.3363	-0.0474837
Calibration	2	Docetaxel	0.0185185	13-cis-Retinoic acid	6.66667	95.0133	92.0545	0.0786264
Calibration	2	Docetaxel	0.00617284	13-cis-Retinoic acid	6.66667	85.7243	81.1249	0.016341
Calibration	2	Docetaxel	0	13-cis-Retinoic acid	6.66667	118.009	100
Calibration	2	Docetaxel	0.5	13-cis-Retinoic acid	2.22222	99.6629	97.5252	-0.00888099
Calibration	2	Docetaxel	0.166667	13-cis-Retinoic acid	2.22222	97.2475	94.6832	0.0309059
Calibration	2	Docetaxel	0.0555556	13-cis-Retinoic acid	2.22222	90.4846	86.7259	-0.0313795
Calibration	2	Docetaxel	0.0185185	13-cis-Retinoic acid	2.22222	97.318	94.7661	0.0515098
Calibration	2	Docetaxel	0.00617284	13-cis-Retinoic acid	2.22222	100.83	98.8988	-0.161397
Calibration	2	Docetaxel	0	13-cis-Retinoic acid	2.22222	111.498	100
Calibration	2	Docetaxel	0.5	13-cis-Retinoic acid	0.740741	93.7252	90.5388	0.0609828
Calibration	2	Docetaxel	0.166667	13-cis-Retinoic acid	0.740741	94.7114	91.6992	0.060746
Calibration	2	Docetaxel	0.0555556	13-cis-Retinoic acid	0.740741	98.9584	96.6963	-0.131083
Calibration	2	Docetaxel	0.0185185	13-cis-Retinoic acid	0.740741	95.0637	92.1137	0.0780343
Calibration	2	Docetaxel	0.00617284	13-cis-Retinoic acid	0.740741	95.5568	92.6939	-0.0993487
Calibration	2	Docetaxel	0	13-cis-Retinoic acid	0.740741	119.69	100
Calibration	2	Docetaxel	0.5	13-cis-Retinoic acid	0.246914	109.687	100	-0.0336294
Calibration	2	Docetaxel	0.166667	13-cis-Retinoic acid	0.246914	94.1277	91.0124	0.067614
Calibration	2	Docetaxel	0.0555556	13-cis-Retinoic acid	0.246914	91.2494	87.6258	-0.0403789
Calibration	2	Docetaxel	0.0185185	13-cis-Retinoic acid	0.246914	107.664	100	-0.000828893
Calibration	2	Docetaxel	0.00617284	13-cis-Retinoic acid	0.246914	92.0042	88.5139	-0.0575488
Calibration	2	Docetaxel	0	13-cis-Retinoic acid	0.246914	124.571	100
Calibration	2	Docetaxel	0.5	13-cis-Retinoic acid	0	98.9081	96.6371
Calibration	2	Docetaxel	0.166667	13-cis-Retinoic acid	0	99.8742	97.7738
Calibration	2	Docetaxel	0.0555556	13-cis-Retinoic acid	0	87.8176	83.5879
Calibration	2	Docetaxel	0.0185185	13-cis-Retinoic acid	0	101.696	99.9171
Calibration	2	Docetaxel	0.00617284	13-cis-Retinoic acid	0	87.1132	82.759
Calibration	2	Docetaxel	0	13-cis-Retinoic acid	0	101.766	100
Calibration	2	Cabazitaxel	1.496	Flumatinib (mesylate)	50	0.69441	0	0
Calibration	2	Cabazitaxel	0.498667	Flumatinib (mesylate)	50	0.382428	0	0
Calibration	2	Cabazitaxel	0.166222	Flumatinib (mesylate)	50	0.543451	0	0
Calibration	2	Cabazitaxel	0.0554074	Flumatinib (mesylate)	50	0.573643	0	0
Calibration	2	Cabazitaxel	0.0184691	Flumatinib (mesylate)	50	0.483067	0	0
Calibration	2	Cabazitaxel	0	Flumatinib (mesylate)	50	0.976199	0
Calibration	2	Cabazitaxel	1.496	Flumatinib (mesylate)	16.6667	1.54984	0	0
Calibration	2	Cabazitaxel	0.498667	Flumatinib (mesylate)	16.6667	1.35863	0	0
Calibration	2	Cabazitaxel	0.166222	Flumatinib (mesylate)	16.6667	14.2002	0	0
Calibration	2	Cabazitaxel	0.0554074	Flumatinib (mesylate)	16.6667	1.23786	0	0
Calibration	2	Cabazitaxel	0.0184691	Flumatinib (mesylate)	16.6667	2.21406	0	0
Calibration	2	Cabazitaxel	0	Flumatinib (mesylate)	16.6667	2.02285	0
Calibration	2	Cabazitaxel	1.496	Flumatinib (mesylate)	5.55556	103.558	100	-0.0248501
Calibration	2	Cabazitaxel	0.498667	Flumatinib (mesylate)	5.55556	94.1982	96.0664	0.00674326
Calibration	2	Cabazitaxel	0.166222	Flumatinib (mesylate)	5.55556	99.2804	100	-0.162962
Calibration	2	Cabazitaxel	0.0554074	Flumatinib (mesylate)	5.55556	105.53	100	0
Calibration	2	Cabazitaxel	0.0184691	Flumatinib (mesylate)	5.55556	109.294	100	-0.0327173
Calibration	2	Cabazitaxel	0	Flumatinib (mesylate)	5.55556	102.783	100
Calibration	2	Cabazitaxel	1.496	Flumatinib (mesylate)	1.85185	113.249	100	-0.0248501
Calibration	2	Cabazitaxel	0.498667	Flumatinib (mesylate)	1.85185	94.8926	96.9281	-0.00187313
Calibration	2	Cabazitaxel	0.166222	Flumatinib (mesylate)	1.85185	93.695	95.4421	-0.117383
Calibration	2	Cabazitaxel	0.0554074	Flumatinib (mesylate)	1.85185	104.121	100	0
Calibration	2	Cabazitaxel	0.0184691	Flumatinib (mesylate)	1.85185	101.676	100	-0.0327173
Calibration	2	Cabazitaxel	0	Flumatinib (mesylate)	1.85185	104.131	100
Calibration	2	Cabazitaxel	1.496	Flumatinib (mesylate)	0.617284	98.6464	100	-0.0248501
Calibration	2	Cabazitaxel	0.498667	Flumatinib (mesylate)	0.617284	88.814	89.3856	0.0735514
Calibration	2	Cabazitaxel	0.166222	Flumatinib (mesylate)	0.617284	92.447	93.8936	-0.101898
Calibration	2	Cabazitaxel	0.0554074	Flumatinib (mesylate)	0.617284	99.5119	100	0
Calibration	2	Cabazitaxel	0.0184691	Flumatinib (mesylate)	0.617284	99.3006	100	-0.0327173
Calibration	2	Cabazitaxel	0	Flumatinib (mesylate)	0.617284	97.6702	100
Calibration	2	Cabazitaxel	1.496	Flumatinib (mesylate)	0	95.3656	97.515
Calibration	2	Cabazitaxel	0.498667	Flumatinib (mesylate)	0	94.7416	96.7408
Calibration	2	Cabazitaxel	0.166222	Flumatinib (mesylate)	0	84.2349	83.7038
Calibration	2	Cabazitaxel	0.0554074	Flumatinib (mesylate)	0	105.369	100
Calibration	2	Cabazitaxel	0.0184691	Flumatinib (mesylate)	0	94.7315	96.7283
Calibration	2	Cabazitaxel	0	Flumatinib (mesylate)	0	97.3683	100
Calibration	2	Pazopanib	50	Dacomitinib	20	0.855432	0	0
Calibration	2	Pazopanib	16.6667	Dacomitinib	20	0.473004	0	0
Calibration	2	Pazopanib	5.55556	Dacomitinib	20	0.784985	0	0
Calibration	2	Pazopanib	1.85185	Dacomitinib	20	0.634026	0	0
Calibration	2	Pazopanib	0.617284	Dacomitinib	20	0.774921	0	0
Calibration	2	Pazopanib	0	Dacomitinib	20	0.915815	0
Calibration	2	Pazopanib	50	Dacomitinib	6.66667	10.2853	0	0.0865017
Calibration	2	Pazopanib	16.6667	Dacomitinib	6.66667	24.8176	8.9574	-0.0014163
Calibration	2	Pazopanib	5.55556	Dacomitinib	6.66667	34.5192	19.7646	-0.0725506
Calibration	2	Pazopanib	1.85185	Dacomitinib	6.66667	34.0261	19.2152	-0.0128701
Calibration	2	Pazopanib	0.617284	Dacomitinib	6.66667	40.2858	26.1883	-0.0567265
Calibration	2	Pazopanib	0	Dacomitinib	6.66667	35.1935	20.5157
Calibration	2	Pazopanib	50	Dacomitinib	2.22222	41.3023	27.3206	0.0360255
Calibration	2	Pazopanib	16.6667	Dacomitinib	2.22222	64.2077	52.8363	-0.213212
Calibration	2	Pazopanib	5.55556	Dacomitinib	2.22222	67.6395	56.6592	-0.119394
Calibration	2	Pazopanib	1.85185	Dacomitinib	2.22222	88.4819	79.8767	-0.157857
Calibration	2	Pazopanib	0.617284	Dacomitinib	2.22222	97.2173	89.6076	-0.162668
Calibration	2	Pazopanib	0	Dacomitinib	2.22222	82.6146	73.3408
Calibration	2	Pazopanib	50	Dacomitinib	0.740741	55.0798	42.6682	-0.0210217
Calibration	2	Pazopanib	16.6667	Dacomitinib	0.740741	50.9737	38.0942	0.0324841
Calibration	2	Pazopanib	5.55556	Dacomitinib	0.740741	72.5406	62.1188	-0.03454
Calibration	2	Pazopanib	1.85185	Dacomitinib	0.740741	93.9365	85.9529	-0.0187636
Calibration	2	Pazopanib	0.617284	Dacomitinib	0.740741	102.199	95.157	0.0105381
Calibration	2	Pazopanib	0	Dacomitinib	0.740741	103.145	96.2108
Calibration	2	Pazopanib	50	Dacomitinib	0.246914	59.8299	47.9596	-0.112082
Calibration	2	Pazopanib	16.6667	Dacomitinib	0.246914	59.0651	47.1076	-0.0965265
Calibration	2	Pazopanib	5.55556	Dacomitinib	0.246914	75.3485	65.2466	-0.120983
Calibration	2	Pazopanib	1.85185	Dacomitinib	0.246914	99.1999	91.8161	-0.156456
Calibration	2	Pazopanib	0.617284	Dacomitinib	0.246914	114.829	100	-0.128363
Calibration	2	Pazopanib	0	Dacomitinib	0.246914	95.0234	87.1637
Calibration	2	Pazopanib	50	Dacomitinib	0	54.6269	42.1637
Calibration	2	Pazopanib	16.6667	Dacomitinib	0	55.3515	42.9709
Calibration	2	Pazopanib	5.55556	Dacomitinib	0	71.5141	60.9753
Calibration	2	Pazopanib	1.85185	Dacomitinib	0	95.2247	87.3879
Calibration	2	Pazopanib	0.617284	Dacomitinib	0	107.442	100
Calibration	2	Pazopanib	0	Dacomitinib	0	106.547	100
Calibration	2	Paclitaxel	0.5	BMS-582949 (hydrochloride)	30	74.8553	81.5689	0.184311
Calibration	2	Paclitaxel	0.166667	BMS-582949 (hydrochloride)	30	68.8673	73.159	0.26841
Calibration	2	Paclitaxel	0.0555556	BMS-582949 (hydrochloride)	30	84.728	95.4346	0.0456537
Calibration	2	Paclitaxel	0.0185185	BMS-582949 (hydrochloride)	30	81.3466	90.6855	0.0931449
Calibration	2	Paclitaxel	0.00617284	BMS-582949 (hydrochloride)	30	66.2004	69.4134	0.277314
Calibration	2	Paclitaxel	0	BMS-582949 (hydrochloride)	30	88.6932	100
Calibration	2	Paclitaxel	0.5	BMS-582949 (hydrochloride)	10	87.7875	99.7314	-0.0699647
Calibration	2	Paclitaxel	0.166667	BMS-582949 (hydrochloride)	10	79.5049	88.0989	0.0463604
Calibration	2	Paclitaxel	0.0555556	BMS-582949 (hydrochloride)	10	89.0454	100	-0.0726502
Calibration	2	Paclitaxel	0.0185185	BMS-582949 (hydrochloride)	10	87.0025	98.629	-0.0589399
Calibration	2	Paclitaxel	0.00617284	BMS-582949 (hydrochloride)	10	66.1601	69.3569	0.207304
Calibration	2	Paclitaxel	0	BMS-582949 (hydrochloride)	10	82.8058	92.735
Calibration	2	Paclitaxel	0.5	BMS-582949 (hydrochloride)	3.33333	91.5916	100	-0.00848057
Calibration	2	Paclitaxel	0.166667	BMS-582949 (hydrochloride)	3.33333	90.6758	100	-0.00848057
Calibration	2	Paclitaxel	0.0555556	BMS-582949 (hydrochloride)	3.33333	100.025	100	-0.00848057
Calibration	2	Paclitaxel	0.0185185	BMS-582949 (hydrochloride)	3.33333	89.9311	100	-0.00848057
Calibration	2	Paclitaxel	0.00617284	BMS-582949 (hydrochloride)	3.33333	79.3539	87.8869	0.0843411
Calibration	2	Paclitaxel	0	BMS-582949 (hydrochloride)	3.33333	87.3748	99.1519
Calibration	2	Paclitaxel	0.5	BMS-582949 (hydrochloride)	1.11111	95.6474	100	0
Calibration	2	Paclitaxel	0.166667	BMS-582949 (hydrochloride)	1.11111	90.545	100	0
Calibration	2	Paclitaxel	0.0555556	BMS-582949 (hydrochloride)	1.11111	98.0023	100	0
Calibration	2	Paclitaxel	0.0185185	BMS-582949 (hydrochloride)	1.11111	90.394	100	0
Calibration	2	Paclitaxel	0.00617284	BMS-582949 (hydrochloride)	1.11111	74.9962	81.7668	0.153781
Calibration	2	Paclitaxel	0	BMS-582949 (hydrochloride)	1.11111	105.399	100
Calibration	2	Paclitaxel	0.5	BMS-582949 (hydrochloride)	0.37037	102.742	100	0
Calibration	2	Paclitaxel	0.166667	BMS-582949 (hydrochloride)	0.37037	78.8306	87.1519	0.128481
Calibration	2	Paclitaxel	0.0555556	BMS-582949 (hydrochloride)	0.37037	100.579	100	0
Calibration	2	Paclitaxel	0.0185185	BMS-582949 (hydrochloride)	0.37037	88.7536	100	0
Calibration	2	Paclitaxel	0.00617284	BMS-582949 (hydrochloride)	0.37037	76.5259	83.9152	0.132297
Calibration	2	Paclitaxel	0	BMS-582949 (hydrochloride)	0.37037	97.1268	100
Calibration	2	Paclitaxel	0.5	BMS-582949 (hydrochloride)	0	97.7306	100
Calibration	2	Paclitaxel	0.166667	BMS-582949 (hydrochloride)	0	89.4681	100
Calibration	2	Paclitaxel	0.0555556	BMS-582949 (hydrochloride)	0	101.957	100
Calibration	2	Paclitaxel	0.0185185	BMS-582949 (hydrochloride)	0	97.5796	100
Calibration	2	Paclitaxel	0.00617284	BMS-582949 (hydrochloride)	0	85.9458	97.1449
Calibration	2	Paclitaxel	0	BMS-582949 (hydrochloride)	0	87.9787	100
Calibration	2	Mitoxantrone	1	Poziotinib	20	53.3085	54.3413	0.0755948
Calibration	2	Mitoxantrone	0.333333	Poziotinib	20	56.9013	59.6856	0.0110285
Calibration	2	Mitoxantrone	0.111111	Poziotinib	20	75.0365	86.6617	-0.0286309
Calibration	2	Mitoxantrone	0.037037	Poziotinib	20	74.9057	86.4671	0.0305389
Calibration	2	Mitoxantrone	0.0123457	Poziotinib	20	76.8077	89.2964	-0.00271299
Calibration	2	Mitoxantrone	0	Poziotinib	20	76.9587	89.521
Calibration	2	Mitoxantrone	1	Poziotinib	6.66667	54.8986	56.7066	-0.104777
Calibration	2	Mitoxantrone	0.333333	Poziotinib	6.66667	58.3103	61.7814	-0.163832
Calibration	2	Mitoxantrone	0.111111	Poziotinib	6.66667	57.4548	60.509	0.0207371
Calibration	2	Mitoxantrone	0.037037	Poziotinib	6.66667	72.4903	82.8743	-0.16018
Calibration	2	Mitoxantrone	0.0123457	Poziotinib	6.66667	60.4338	64.9401	0.0154586
Calibration	2	Mitoxantrone	0	Poziotinib	6.66667	61.7219	66.8563
Calibration	2	Mitoxantrone	1	Poziotinib	2.22222	43.0131	39.0269	0.104005
Calibration	2	Mitoxantrone	0.333333	Poziotinib	2.22222	57.4045	60.4341	-0.118948
Calibration	2	Mitoxantrone	0.111111	Poziotinib	2.22222	76.8681	89.3862	-0.224735
Calibration	2	Mitoxantrone	0.037037	Poziotinib	2.22222	82.7354	98.1138	-0.266317
Calibration	2	Mitoxantrone	0.0123457	Poziotinib	2.22222	62.044	67.3353	0.0375077
Calibration	2	Mitoxantrone	0	Poziotinib	2.22222	64.8317	71.482
Calibration	2	Mitoxantrone	1	Poziotinib	0.740741	42.1476	37.7395	0.262522
Calibration	2	Mitoxantrone	0.333333	Poziotinib	0.740741	67.5691	75.5539	-0.12712
Calibration	2	Mitoxantrone	0.111111	Poziotinib	0.740741	82.1013	97.1707	-0.105414
Calibration	2	Mitoxantrone	0.037037	Poziotinib	0.740741	82.0712	97.1257	-0.0458084
Calibration	2	Mitoxantrone	0.0123457	Poziotinib	0.740741	77.2002	89.8802	0.0215207
Calibration	2	Mitoxantrone	0	Poziotinib	0.740741	78.9916	92.5449
Calibration	2	Mitoxantrone	1	Poziotinib	0.246914	46.767	44.6108	0.245359
Calibration	2	Mitoxantrone	0.333333	Poziotinib	0.246914	68.7264	77.2754	-0.0937126
Calibration	2	Mitoxantrone	0.111111	Poziotinib	0.246914	78.0456	91.1377	0.0247006
Calibration	2	Mitoxantrone	0.037037	Poziotinib	0.246914	89.0555	100	0
Calibration	2	Mitoxantrone	0.0123457	Poziotinib	0.246914	78.8306	92.3054	0.0714072
Calibration	2	Mitoxantrone	0	Poziotinib	0.246914	90.9878	100
Calibration	2	Mitoxantrone	1	Poziotinib	0	63.2617	69.1467
Calibration	2	Mitoxantrone	0.333333	Poziotinib	0	62.4264	67.9042
Calibration	2	Mitoxantrone	0.111111	Poziotinib	0	79.7061	93.6078
Calibration	2	Mitoxantrone	0.037037	Poziotinib	0	98.5961	100
Calibration	2	Mitoxantrone	0.0123457	Poziotinib	0	83.6311	99.4461
Calibration	2	Mitoxantrone	0	Poziotinib	0	84.0034	100
Calibration	2	Vinblastine	0.2	Toremifene (citrate)	35	0.764857	0	0
Calibration	2	Vinblastine	0.0666667	Toremifene (citrate)	35	0.46294	0	0
Calibration	2	Vinblastine	0.0222222	Toremifene (citrate)	35	0.432748	0	0
Calibration	2	Vinblastine	0.00740741	Toremifene (citrate)	35	0.442812	0	0
Calibration	2	Vinblastine	0.00246914	Toremifene (citrate)	35	0.493131	0	0
Calibration	2	Vinblastine	0	Toremifene (citrate)	35	1.20767	0
Calibration	2	Vinblastine	0.2	Toremifene (citrate)	11.6667	15.8808	0	0
Calibration	2	Vinblastine	0.0666667	Toremifene (citrate)	11.6667	15.9513	0	0
Calibration	2	Vinblastine	0.0222222	Toremifene (citrate)	11.6667	13.6768	0	0
Calibration	2	Vinblastine	0.00740741	Toremifene (citrate)	11.6667	10.4061	0	0
Calibration	2	Vinblastine	0.00246914	Toremifene (citrate)	11.6667	22.362	8.83336	-0.0883336
Calibration	2	Vinblastine	0	Toremifene (citrate)	11.6667	14.009	0
Calibration	2	Vinblastine	0.2	Toremifene (citrate)	3.88889	49.5849	51.886	0.368136
Calibration	2	Vinblastine	0.0666667	Toremifene (citrate)	3.88889	47.874	49.1803	0.395193
Calibration	2	Vinblastine	0.0222222	Toremifene (citrate)	3.88889	63.8857	74.5026	0.14197
Calibration	2	Vinblastine	0.00740741	Toremifene (citrate)	3.88889	61.3596	70.5077	0.181919
Calibration	2	Vinblastine	0.00246914	Toremifene (citrate)	3.88889	64.882	76.0783	0.126214
Calibration	2	Vinblastine	0	Toremifene (citrate)	3.88889	72.8627	88.6997
Calibration	2	Vinblastine	0.2	Toremifene (citrate)	1.2963	76.8882	95.0661	0.0493395
Calibration	2	Vinblastine	0.0666667	Toremifene (citrate)	1.2963	82.7656	100	0
Calibration	2	Vinblastine	0.0222222	Toremifene (citrate)	1.2963	91.2092	100	0
Calibration	2	Vinblastine	0.00740741	Toremifene (citrate)	1.2963	88.9045	100	0
Calibration	2	Vinblastine	0.00246914	Toremifene (citrate)	1.2963	60.0815	68.4864	0.315136
Calibration	2	Vinblastine	0	Toremifene (citrate)	1.2963	87.1031	100
Calibration	2	Vinblastine	0.2	Toremifene (citrate)	0.432099	79.4143	99.061	0.00939042
Calibration	2	Vinblastine	0.0666667	Toremifene (citrate)	0.432099	82.4033	100	0
Calibration	2	Vinblastine	0.0222222	Toremifene (citrate)	0.432099	101.605	100	0
Calibration	2	Vinblastine	0.00740741	Toremifene (citrate)	0.432099	85.6942	100	0
Calibration	2	Vinblastine	0.00246914	Toremifene (citrate)	0.432099	84.2148	100	0
Calibration	2	Vinblastine	0	Toremifene (citrate)	0.432099	85.362	100
Calibration	2	Vinblastine	0.2	Toremifene (citrate)	0	84.9595	100
Calibration	2	Vinblastine	0.0666667	Toremifene (citrate)	0	86.932	100
Calibration	2	Vinblastine	0.0222222	Toremifene (citrate)	0	92.3162	100
Calibration	2	Vinblastine	0.00740741	Toremifene (citrate)	0	84.4362	100
Calibration	2	Vinblastine	0.00246914	Toremifene (citrate)	0	87.2339	100
Calibration	2	Vinblastine	0	Toremifene (citrate)	0	80.0081	100
Calibration	3	Docetaxel	0.5	13-cis-Retinoic acid	20	73.1652	65.3914	0.342275
Calibration	3	Docetaxel	0.166667	13-cis-Retinoic acid	20	98.8225	96.9071	0.0255057
Calibration	3	Docetaxel	0.0555556	13-cis-Retinoic acid	20	84.6573	79.5075	0.0549692
Calibration	3	Docetaxel	0.0185185	13-cis-Retinoic acid	20	86.3161	81.545	0.18455
Calibration	3	Docetaxel	0.00617284	13-cis-Retinoic acid	20	70.6591	62.3131	0.224714
Calibration	3	Docetaxel	0	13-cis-Retinoic acid	20	120.136	100
Calibration	3	Docetaxel	0.5	13-cis-Retinoic acid	6.66667	78.8218	72.3395	0.272794
Calibration	3	Docetaxel	0.166667	13-cis-Retinoic acid	6.66667	101.734	100	-0.00542363
Calibration	3	Docetaxel	0.0555556	13-cis-Retinoic acid	6.66667	95.1828	92.4362	-0.0743184
Calibration	3	Docetaxel	0.0185185	13-cis-Retinoic acid	6.66667	94.6696	91.8059	0.0819408
Calibration	3	Docetaxel	0.00617284	13-cis-Retinoic acid	6.66667	81.65	75.8135	0.0897098
Calibration	3	Docetaxel	0	13-cis-Retinoic acid	6.66667	106.221	100
Calibration	3	Docetaxel	0.5	13-cis-Retinoic acid	2.22222	92.9393	89.6804	0.0993843
Calibration	3	Docetaxel	0.166667	13-cis-Retinoic acid	2.22222	101.627	100	-0.00542363
Calibration	3	Docetaxel	0.0555556	13-cis-Retinoic acid	2.22222	87.223	82.659	0.0234535
Calibration	3	Docetaxel	0.0185185	13-cis-Retinoic acid	2.22222	88.6789	84.4474	0.155526
Calibration	3	Docetaxel	0.00617284	13-cis-Retinoic acid	2.22222	91.555	87.9801	-0.0319554
Calibration	3	Docetaxel	0	13-cis-Retinoic acid	2.22222	123.656	100
Calibration	3	Docetaxel	0.5	13-cis-Retinoic acid	0.740741	101.424	100	-0.0038112
Calibration	3	Docetaxel	0.166667	13-cis-Retinoic acid	0.740741	92.2948	88.8889	0.105687
Calibration	3	Docetaxel	0.0555556	13-cis-Retinoic acid	0.740741	88.7028	84.4767	0.00527704
Calibration	3	Docetaxel	0.0185185	13-cis-Retinoic acid	0.740741	108.322	100	0
Calibration	3	Docetaxel	0.00617284	13-cis-Retinoic acid	0.740741	83.2491	77.7778	0.0700674
Calibration	3	Docetaxel	0	13-cis-Retinoic acid	0.740741	113.143	100
Calibration	3	Docetaxel	0.5	13-cis-Retinoic acid	0.246914	107.761	100	-0.0038112
Calibration	3	Docetaxel	0.166667	13-cis-Retinoic acid	0.246914	94.5503	91.6593	0.077983
Calibration	3	Docetaxel	0.0555556	13-cis-Retinoic acid	0.246914	86.6383	81.9408	0.0306362
Calibration	3	Docetaxel	0.0185185	13-cis-Retinoic acid	0.246914	115.267	100	0
Calibration	3	Docetaxel	0.00617284	13-cis-Retinoic acid	0.246914	94.2162	91.2489	-0.0646438
Calibration	3	Docetaxel	0	13-cis-Retinoic acid	0.246914	123.621	100
Calibration	3	Docetaxel	0.5	13-cis-Retinoic acid	0	101.03	99.6189
Calibration	3	Docetaxel	0.166667	13-cis-Retinoic acid	0	100.899	99.4576
Calibration	3	Docetaxel	0.0555556	13-cis-Retinoic acid	0	89.1324	85.0044
Calibration	3	Docetaxel	0.0185185	13-cis-Retinoic acid	0	111.842	100
Calibration	3	Docetaxel	0.00617284	13-cis-Retinoic acid	0	88.9534	84.7845
Calibration	3	Docetaxel	0	13-cis-Retinoic acid	0	101.341	100
Calibration	3	Cabazitaxel	1.496	Flumatinib (mesylate)	50	0.716019	0	0
Calibration	3	Cabazitaxel	0.498667	Flumatinib (mesylate)	50	0.39381	0	0
Calibration	3	Cabazitaxel	0.166222	Flumatinib (mesylate)	50	1.1695	0	0
Calibration	3	Cabazitaxel	0.0554074	Flumatinib (mesylate)	50	0.39381	0	0
Calibration	3	Cabazitaxel	0.0184691	Flumatinib (mesylate)	50	0.405744	0	0
Calibration	3	Cabazitaxel	0	Flumatinib (mesylate)	50	0.823422	0
Calibration	3	Cabazitaxel	1.496	Flumatinib (mesylate)	16.6667	1.45591	0	0
Calibration	3	Cabazitaxel	0.498667	Flumatinib (mesylate)	16.6667	1.32464	0	0
Calibration	3	Cabazitaxel	0.166222	Flumatinib (mesylate)	16.6667	74.5256	65.0875	-0.650875
Calibration	3	Cabazitaxel	0.0554074	Flumatinib (mesylate)	16.6667	3.23402	0	0
Calibration	3	Cabazitaxel	0.0184691	Flumatinib (mesylate)	16.6667	2.80441	0	0
Calibration	3	Cabazitaxel	0	Flumatinib (mesylate)	16.6667	3.07888	0
Calibration	3	Cabazitaxel	1.496	Flumatinib (mesylate)	5.55556	108.906	100	0
Calibration	3	Cabazitaxel	0.498667	Flumatinib (mesylate)	5.55556	92.1278	86.072	-0.0665813
Calibration	3	Cabazitaxel	0.166222	Flumatinib (mesylate)	5.55556	112.284	100	-0.088206
Calibration	3	Cabazitaxel	0.0554074	Flumatinib (mesylate)	5.55556	126.151	100	-0.0475174
Calibration	3	Cabazitaxel	0.0184691	Flumatinib (mesylate)	5.55556	118.322	100	0
Calibration	3	Cabazitaxel	0	Flumatinib (mesylate)	5.55556	104.837	100
Calibration	3	Cabazitaxel	1.496	Flumatinib (mesylate)	1.85185	114.933	100	0
Calibration	3	Cabazitaxel	0.498667	Flumatinib (mesylate)	1.85185	100.41	95.9454	-0.165315
Calibration	3	Cabazitaxel	0.166222	Flumatinib (mesylate)	1.85185	115.339	100	-0.088206
Calibration	3	Cabazitaxel	0.0554074	Flumatinib (mesylate)	1.85185	118.525	100	-0.0475174
Calibration	3	Cabazitaxel	0.0184691	Flumatinib (mesylate)	1.85185	101.054	96.7136	0.0328638
Calibration	3	Cabazitaxel	0	Flumatinib (mesylate)	1.85185	111.603	100
Calibration	3	Cabazitaxel	1.496	Flumatinib (mesylate)	0.617284	112.379	100	-0.0172144
Calibration	3	Cabazitaxel	0.498667	Flumatinib (mesylate)	0.617284	93.524	87.7365	-0.0968972
Calibration	3	Cabazitaxel	0.166222	Flumatinib (mesylate)	0.617284	111.126	100	-0.103902
Calibration	3	Cabazitaxel	0.0554074	Flumatinib (mesylate)	0.617284	99.7295	95.1344	-0.0152583
Calibration	3	Cabazitaxel	0.0184691	Flumatinib (mesylate)	0.617284	112.164	100	-0.0172144
Calibration	3	Cabazitaxel	0	Flumatinib (mesylate)	0.617284	102.367	98.2786
Calibration	3	Cabazitaxel	1.496	Flumatinib (mesylate)	0	110.303	100
Calibration	3	Cabazitaxel	0.498667	Flumatinib (mesylate)	0	86.5428	79.4139
Calibration	3	Cabazitaxel	0.166222	Flumatinib (mesylate)	0	96.4119	91.1794
Calibration	3	Cabazitaxel	0.0554074	Flumatinib (mesylate)	0	99.825	95.2483
Calibration	3	Cabazitaxel	0.0184691	Flumatinib (mesylate)	0	109.802	100
Calibration	3	Cabazitaxel	0	Flumatinib (mesylate)	0	103.811	100
Calibration	3	Pazopanib	50	Dacomitinib	20	0.787621	0	0
Calibration	3	Pazopanib	16.6667	Dacomitinib	20	0.477346	0	0
Calibration	3	Pazopanib	5.55556	Dacomitinib	20	0.608616	0	0
Calibration	3	Pazopanib	1.85185	Dacomitinib	20	0.584749	0	0
Calibration	3	Pazopanib	0.617284	Dacomitinib	20	0.62055	0	0
Calibration	3	Pazopanib	0	Dacomitinib	20	0.906957	0
Calibration	3	Pazopanib	50	Dacomitinib	6.66667	7.6614	0	0.0472459
Calibration	3	Pazopanib	16.6667	Dacomitinib	6.66667	16.003	0	0.0643404
Calibration	3	Pazopanib	5.55556	Dacomitinib	6.66667	33.8916	17.3231	-0.0575019
Calibration	3	Pazopanib	1.85185	Dacomitinib	6.66667	30.6695	13.3254	0.0438259
Calibration	3	Pazopanib	0.617284	Dacomitinib	6.66667	35.6935	19.5588	-0.0185076
Calibration	3	Pazopanib	0	Dacomitinib	6.66667	34.2018	17.708
Calibration	3	Pazopanib	50	Dacomitinib	2.22222	37.6745	22.0166	0.021515
Calibration	3	Pazopanib	16.6667	Dacomitinib	2.22222	56.8042	45.7507	-0.128381
Calibration	3	Pazopanib	5.55556	Dacomitinib	2.22222	67.9383	59.5647	-0.00364977
Calibration	3	Pazopanib	1.85185	Dacomitinib	2.22222	91.2685	88.5105	0.0207285
Calibration	3	Pazopanib	0.617284	Dacomitinib	2.22222	92.8796	90.5093	0.000740302
Calibration	3	Pazopanib	0	Dacomitinib	2.22222	92.9393	90.5834
Calibration	3	Pazopanib	50	Dacomitinib	0.740741	46.8276	33.3728	-0.0798804
Calibration	3	Pazopanib	16.6667	Dacomitinib	0.740741	54.0594	42.3453	-0.0777577
Calibration	3	Pazopanib	5.55556	Dacomitinib	0.740741	78.0819	72.1498	-0.0996981
Calibration	3	Pazopanib	1.85185	Dacomitinib	0.740741	112.26	100	-0.0485638
Calibration	3	Pazopanib	0.617284	Dacomitinib	0.740741	97.6411	96.4169	-0.0127332
Calibration	3	Pazopanib	0	Dacomitinib	0.740741	96.6148	95.1436
Calibration	3	Pazopanib	50	Dacomitinib	0.246914	46.6606	33.1655	-0.0791111
Calibration	3	Pazopanib	16.6667	Dacomitinib	0.246914	51.9949	39.7838	-0.0539185
Calibration	3	Pazopanib	5.55556	Dacomitinib	0.246914	79.9316	74.4448	-0.125841
Calibration	3	Pazopanib	1.85185	Dacomitinib	0.246914	99.0374	98.1492	-0.0349423
Calibration	3	Pazopanib	0.617284	Dacomitinib	0.246914	125.447	100	-0.0534498
Calibration	3	Pazopanib	0	Dacomitinib	0.246914	96.221	94.655
Calibration	3	Pazopanib	50	Dacomitinib	0	41.4336	26.6805
Calibration	3	Pazopanib	16.6667	Dacomitinib	0	49.2144	36.334
Calibration	3	Pazopanib	5.55556	Dacomitinib	0	72.6043	65.3539
Calibration	3	Pazopanib	1.85185	Dacomitinib	0	102.832	100
Calibration	3	Pazopanib	0.617284	Dacomitinib	0	103.882	100
Calibration	3	Pazopanib	0	Dacomitinib	0	100.529	100
Calibration	3	Paclitaxel	0.5	BMS-582949 (hydrochloride)	30	83.7384	100	0
Calibration	3	Paclitaxel	0.166667	BMS-582949 (hydrochloride)	30	56.5536	58.5575	0.414425
Calibration	3	Paclitaxel	0.0555556	BMS-582949 (hydrochloride)	30	89.2279	100	0
Calibration	3	Paclitaxel	0.0185185	BMS-582949 (hydrochloride)	30	68.881	78.2675	0.217325
Calibration	3	Paclitaxel	0.00617284	BMS-582949 (hydrochloride)	30	64.4536	71.1887	0.288113
Calibration	3	Paclitaxel	0	BMS-582949 (hydrochloride)	30	96.042	100
Calibration	3	Paclitaxel	0.5	BMS-582949 (hydrochloride)	10	95.5766	100	0
Calibration	3	Paclitaxel	0.166667	BMS-582949 (hydrochloride)	10	81.7932	98.9124	0.0108758
Calibration	3	Paclitaxel	0.0555556	BMS-582949 (hydrochloride)	10	96.5313	100	0
Calibration	3	Paclitaxel	0.0185185	BMS-582949 (hydrochloride)	10	73.8454	86.2049	0.137951
Calibration	3	Paclitaxel	0.00617284	BMS-582949 (hydrochloride)	10	67.628	76.2641	0.237359
Calibration	3	Paclitaxel	0	BMS-582949 (hydrochloride)	10	86.2922	100
Calibration	3	Paclitaxel	0.5	BMS-582949 (hydrochloride)	3.33333	105.362	100	0
Calibration	3	Paclitaxel	0.166667	BMS-582949 (hydrochloride)	3.33333	96.2926	100	0
Calibration	3	Paclitaxel	0.0555556	BMS-582949 (hydrochloride)	3.33333	98.4765	100	0
Calibration	3	Paclitaxel	0.0185185	BMS-582949 (hydrochloride)	3.33333	98.5003	100	0
Calibration	3	Paclitaxel	0.00617284	BMS-582949 (hydrochloride)	3.33333	71.6974	82.7705	0.172295
Calibration	3	Paclitaxel	0	BMS-582949 (hydrochloride)	3.33333	92.2829	100
Calibration	3	Paclitaxel	0.5	BMS-582949 (hydrochloride)	1.11111	105.362	100	0
Calibration	3	Paclitaxel	0.166667	BMS-582949 (hydrochloride)	1.11111	92.3306	100	0
Calibration	3	Paclitaxel	0.0555556	BMS-582949 (hydrochloride)	1.11111	98.1901	100	0
Calibration	3	Paclitaxel	0.0185185	BMS-582949 (hydrochloride)	1.11111	91.3998	100	0
Calibration	3	Paclitaxel	0.00617284	BMS-582949 (hydrochloride)	1.11111	94.252	100	0
Calibration	3	Paclitaxel	0	BMS-582949 (hydrochloride)	1.11111	86.0535	100
Calibration	3	Paclitaxel	0.5	BMS-582949 (hydrochloride)	0.37037	108.978	100	0
Calibration	3	Paclitaxel	0.166667	BMS-582949 (hydrochloride)	0.37037	81.3159	98.1492	0.0185079
Calibration	3	Paclitaxel	0.0555556	BMS-582949 (hydrochloride)	0.37037	85.5762	100	0
Calibration	3	Paclitaxel	0.0185185	BMS-582949 (hydrochloride)	0.37037	81.6381	98.6644	0.0133562
Calibration	3	Paclitaxel	0.00617284	BMS-582949 (hydrochloride)	0.37037	81.0056	97.6531	0.0234688
Calibration	3	Paclitaxel	0	BMS-582949 (hydrochloride)	0.37037	85.7791	100
Calibration	3	Paclitaxel	0.5	BMS-582949 (hydrochloride)	0	112.021	100
Calibration	3	Paclitaxel	0.166667	BMS-582949 (hydrochloride)	0	85.9581	100
Calibration	3	Paclitaxel	0.0555556	BMS-582949 (hydrochloride)	0	101.197	100
Calibration	3	Paclitaxel	0.0185185	BMS-582949 (hydrochloride)	0	93.1302	100
Calibration	3	Paclitaxel	0.00617284	BMS-582949 (hydrochloride)	0	85.9223	100
Calibration	3	Paclitaxel	0	BMS-582949 (hydrochloride)	0	82.4734	100
Calibration	3	Mitoxantrone	1	Poziotinib	20	53.4031	47.0007	0.00946064
Calibration	3	Mitoxantrone	0.333333	Poziotinib	20	68.1531	67.7111	0.03077
Calibration	3	Mitoxantrone	0.111111	Poziotinib	20	76.3515	79.2225	0.0533677
Calibration	3	Mitoxantrone	0.037037	Poziotinib	20	85.4211	91.9571	-0.0589812
Calibration	3	Mitoxantrone	0.0123457	Poziotinib	20	74.5018	76.6253	0.0943365
Calibration	3	Mitoxantrone	0	Poziotinib	20	81.2204	86.059
Calibration	3	Mitoxantrone	1	Poziotinib	6.66667	64.7281	62.9021	-0.159076
Calibration	3	Mitoxantrone	0.333333	Poziotinib	6.66667	64.6565	62.8016	0.0658068
Calibration	3	Mitoxantrone	0.111111	Poziotinib	6.66667	71.411	72.2855	0.105944
Calibration	3	Mitoxantrone	0.037037	Poziotinib	6.66667	72.6401	74.0114	0.103385
Calibration	3	Mitoxantrone	0.0123457	Poziotinib	6.66667	61.3151	58.1099	0.262399
Calibration	3	Mitoxantrone	0	Poziotinib	6.66667	80.0032	84.3499
Calibration	3	Mitoxantrone	1	Poziotinib	2.22222	48.928	40.7172	0.0320601
Calibration	3	Mitoxantrone	0.333333	Poziotinib	2.22222	73.6903	75.4859	-0.106382
Calibration	3	Mitoxantrone	0.111111	Poziotinib	2.22222	71.0887	71.8331	0.0563018
Calibration	3	Mitoxantrone	0.037037	Poziotinib	2.22222	83.3923	89.1086	-0.102714
Calibration	3	Mitoxantrone	0.0123457	Poziotinib	2.22222	64.1434	62.0811	0.16756
Calibration	3	Mitoxantrone	0	Poziotinib	2.22222	76.077	78.8371
Calibration	3	Mitoxantrone	1	Poziotinib	0.740741	54.4294	48.4417	0.0727212
Calibration	3	Mitoxantrone	0.333333	Poziotinib	0.740741	78.2012	81.8197	0.00435657
Calibration	3	Mitoxantrone	0.111111	Poziotinib	0.740741	87.2708	94.5543	0.0370308
Calibration	3	Mitoxantrone	0.037037	Poziotinib	0.740741	109.36	100	0
Calibration	3	Mitoxantrone	0.0123457	Poziotinib	0.740741	91.2208	100	0
Calibration	3	Mitoxantrone	0	Poziotinib	0.740741	92.5335	100
Calibration	3	Mitoxantrone	1	Poziotinib	0.246914	50.4555	42.8619	0.096685
Calibration	3	Mitoxantrone	0.333333	Poziotinib	0.246914	76.4112	79.3063	-0.0175085
Calibration	3	Mitoxantrone	0.111111	Poziotinib	0.246914	87.5214	94.9062	-0.0226303
Calibration	3	Mitoxantrone	0.037037	Poziotinib	0.246914	103.799	100	-0.0571381
Calibration	3	Mitoxantrone	0.0123457	Poziotinib	0.246914	74.9314	77.2286	0.170576
Calibration	3	Mitoxantrone	0	Poziotinib	0.246914	87.0798	94.2862
Calibration	3	Mitoxantrone	1	Poziotinib	0	59.6086	55.7138
Calibration	3	Mitoxantrone	0.333333	Poziotinib	0	78.5115	82.2554
Calibration	3	Mitoxantrone	0.111111	Poziotinib	0	89.9081	98.2574
Calibration	3	Mitoxantrone	0.037037	Poziotinib	0	98.2617	100
Calibration	3	Mitoxantrone	0.0123457	Poziotinib	0	95.9227	100
Calibration	3	Mitoxantrone	0	Poziotinib	0	91.1492	100
Calibration	3	Vinblastine	0.2	Toremifene (citrate)	35	0.704085	0	0
Calibration	3	Vinblastine	0.0666667	Toremifene (citrate)	35	0.584749	0	0
Calibration	3	Vinblastine	0.0222222	Toremifene (citrate)	35	0.465412	0	0
Calibration	3	Vinblastine	0.00740741	Toremifene (citrate)	35	0.501213	0	0
Calibration	3	Vinblastine	0.00246914	Toremifene (citrate)	35	0.429611	0	0
Calibration	3	Vinblastine	0	Toremifene (citrate)	35	1.33657	0
Calibration	3	Vinblastine	0.2	Toremifene (citrate)	11.6667	14.3323	0	0.0848333
Calibration	3	Vinblastine	0.0666667	Toremifene (citrate)	11.6667	21.23	1.79011	0.0766086
Calibration	3	Vinblastine	0.0222222	Toremifene (citrate)	11.6667	26.9104	9.60749	0.00131384
Calibration	3	Vinblastine	0.00740741	Toremifene (citrate)	11.6667	23.0439	4.28642	0.047647
Calibration	3	Vinblastine	0.00246914	Toremifene (citrate)	11.6667	19.7144	0	0.0880961
Calibration	3	Vinblastine	0	Toremifene (citrate)	11.6667	27.0058	9.73887
Calibration	3	Vinblastine	0.2	Toremifene (citrate)	3.88889	56.5655	50.4188	0.187067
Calibration	3	Vinblastine	0.0666667	Toremifene (citrate)	3.88889	55.7659	49.3184	0.276919
Calibration	3	Vinblastine	0.0222222	Toremifene (citrate)	3.88889	71.9002	71.5224	0.078338
Calibration	3	Vinblastine	0.00740741	Toremifene (citrate)	3.88889	79.7764	82.3616	-0.0860949
Calibration	3	Vinblastine	0.00246914	Toremifene (citrate)	3.88889	66.8881	64.6247	0.0715947
Calibration	3	Vinblastine	0	Toremifene (citrate)	3.88889	77.5926	79.3562
Calibration	3	Vinblastine	0.2	Toremifene (citrate)	1.2963	77.8074	79.6518	-0.0514732
Calibration	3	Vinblastine	0.0666667	Toremifene (citrate)	1.2963	85.433	90.1462	-0.0714331
Calibration	3	Vinblastine	0.0222222	Toremifene (citrate)	1.2963	93.6433	100	-0.144687
Calibration	3	Vinblastine	0.00740741	Toremifene (citrate)	1.2963	94.2042	100	-0.205089
Calibration	3	Vinblastine	0.00246914	Toremifene (citrate)	1.2963	83.2133	87.0915	-0.0972141
Calibration	3	Vinblastine	0	Toremifene (citrate)	1.2963	82.0796	85.5313
Calibration	3	Vinblastine	0.2	Toremifene (citrate)	0.432099	91.7817	98.8832	-0.117753
Calibration	3	Vinblastine	0.0666667	Toremifene (citrate)	0.432099	90.0871	96.5512	0.00492692
Calibration	3	Vinblastine	0.0222222	Toremifene (citrate)	0.432099	102.2	100	0
Calibration	3	Vinblastine	0.00740741	Toremifene (citrate)	0.432099	89.753	96.0913	-0.0315323
Calibration	3	Vinblastine	0.00246914	Toremifene (citrate)	0.432099	80.4925	83.347	0.0711118
Calibration	3	Vinblastine	0	Toremifene (citrate)	0.432099	105.183	100
Calibration	3	Vinblastine	0.2	Toremifene (citrate)	0	83.2253	87.1079
Calibration	3	Vinblastine	0.0666667	Toremifene (citrate)	0	90.4451	97.0438
Calibration	3	Vinblastine	0.0222222	Toremifene (citrate)	0	96.5432	100
Calibration	3	Vinblastine	0.00740741	Toremifene (citrate)	0	87.4617	92.9381
Calibration	3	Vinblastine	0.00246914	Toremifene (citrate)	0	85.6597	90.4582
Calibration	3	Vinblastine	0	Toremifene (citrate)	0	92.5932	100
Calibration	1	Vincristine	0.3	Bazedoxifene (acetate)	10	4.61045	0	0
Calibration	1	Vincristine	0.1	Bazedoxifene (acetate)	10	7.46578	0	0
Calibration	1	Vincristine	0.0333333	Bazedoxifene (acetate)	10	7.16453	0	0
Calibration	1	Vincristine	0.0111111	Bazedoxifene (acetate)	10	6.20839	0	0
Calibration	1	Vincristine	0.0037037	Bazedoxifene (acetate)	10	4.3092	0	0
Calibration	1	Vincristine	0	Bazedoxifene (acetate)	10	7.09904	0
Calibration	1	Vincristine	0.3	Bazedoxifene (acetate)	3.33333	49.3135	35.4834	0.121044
Calibration	1	Vincristine	0.1	Bazedoxifene (acetate)	3.33333	58.9666	45.408	0.102084
Calibration	1	Vincristine	0.0333333	Bazedoxifene (acetate)	3.33333	53.0987	39.3752	0.168919
Calibration	1	Vincristine	0.0111111	Bazedoxifene (acetate)	3.33333	80.0672	67.1021	-0.0650968
Calibration	1	Vincristine	0.0037037	Bazedoxifene (acetate)	3.33333	65.8299	52.4643	-0.0126891
Calibration	1	Vincristine	0	Bazedoxifene (acetate)	3.33333	83.918	71.0611
Calibration	1	Vincristine	0.3	Bazedoxifene (acetate)	1.11111	66.4193	53.0703	0.107318
Calibration	1	Vincristine	0.1	Bazedoxifene (acetate)	1.11111	77.9192	64.8936	0.0967261
Calibration	1	Vincristine	0.0333333	Bazedoxifene (acetate)	1.11111	78.0109	64.9879	0.104508
Calibration	1	Vincristine	0.0111111	Bazedoxifene (acetate)	1.11111	92.3006	79.6795	0.0155817
Calibration	1	Vincristine	0.0037037	Bazedoxifene (acetate)	1.11111	89.1441	76.4342	-0.0779525
Calibration	1	Vincristine	0	Bazedoxifene (acetate)	1.11111	107.468	95.2734
Calibration	1	Vincristine	0.3	Bazedoxifene (acetate)	0.37037	82.1629	69.2567	-0.06176
Calibration	1	Vincristine	0.1	Bazedoxifene (acetate)	0.37037	81.6259	68.7046	0.0501852
Calibration	1	Vincristine	0.0333333	Bazedoxifene (acetate)	0.37037	89.1833	76.4745	-0.0188892
Calibration	1	Vincristine	0.0111111	Bazedoxifene (acetate)	0.37037	85.5421	72.7309	0.0758814
Calibration	1	Vincristine	0.0037037	Bazedoxifene (acetate)	0.37037	84.6384	71.8018	-0.03939
Calibration	1	Vincristine	0	Bazedoxifene (acetate)	0.37037	106.42	94.1961
Calibration	1	Vincristine	0.3	Bazedoxifene (acetate)	0.123457	86.1446	73.3504	-0.109821
Calibration	1	Vincristine	0.1	Bazedoxifene (acetate)	0.123457	80.6042	67.6542	0.0523627
Calibration	1	Vincristine	0.0333333	Bazedoxifene (acetate)	0.123457	89.5501	76.8516	-0.0310833
Calibration	1	Vincristine	0.0111111	Bazedoxifene (acetate)	0.123457	91.7505	79.1139	0.00298052
Calibration	1	Vincristine	0.0037037	Bazedoxifene (acetate)	0.123457	80.9317	67.9908	-0.00894496
Calibration	1	Vincristine	0	Bazedoxifene (acetate)	0.123457	105.385	93.1322
Calibration	1	Vincristine	0.3	Bazedoxifene (acetate)	0	79.9363	66.9674
Calibration	1	Vincristine	0.1	Bazedoxifene (acetate)	0	90.9254	78.2656
Calibration	1	Vincristine	0.0333333	Bazedoxifene (acetate)	0	91.816	79.1813
Calibration	1	Vincristine	0.0111111	Bazedoxifene (acetate)	0	97.7363	85.268
Calibration	1	Vincristine	0.0037037	Bazedoxifene (acetate)	0	84.8742	72.0442
Calibration	1	Vincristine	0	Bazedoxifene (acetate)	0	112.065	100
Calibration	1	ixabepilone	0.15	Spebrutinib	30	1.27049	0	0
Calibration	1	ixabepilone	0.05	Spebrutinib	30	1.06093	0	0
Calibration	1	ixabepilone	0.0166667	Spebrutinib	30	2.20044	0	0
Calibration	1	ixabepilone	0.00555556	Spebrutinib	30	2.39691	0	0
Calibration	1	ixabepilone	0.00185185	Spebrutinib	30	2.69816	0	0
Calibration	1	ixabepilone	0	Spebrutinib	30	1.93848	0
Calibration	1	ixabepilone	0.15	Spebrutinib	10	58.6522	48.5288	-0.0101189
Calibration	1	ixabepilone	0.05	Spebrutinib	10	60.224	50.2682	0.0119328
Calibration	1	ixabepilone	0.0166667	Spebrutinib	10	60.6431	50.732	-0.0136956
Calibration	1	ixabepilone	0.00555556	Spebrutinib	10	67.8207	58.6752	-0.0402957
Calibration	1	ixabepilone	0.00185185	Spebrutinib	10	59.8703	49.8768	0.0220247
Calibration	1	ixabepilone	0	Spebrutinib	10	64.1795	54.6456
Calibration	1	ixabepilone	0.15	Spebrutinib	3.33333	96.5313	90.4479	-0.209497
Calibration	1	ixabepilone	0.05	Spebrutinib	3.33333	79.2945	71.3727	0.0389481
Calibration	1	ixabepilone	0.0166667	Spebrutinib	3.33333	93.4664	87.0561	-0.148586
Calibration	1	ixabepilone	0.00555556	Spebrutinib	3.33333	98.5614	92.6946	-0.1277
Calibration	1	ixabepilone	0.00185185	Spebrutinib	3.33333	94.5011	88.2012	-0.120301
Calibration	1	ixabepilone	0	Spebrutinib	3.33333	87.0222	79.9246
Calibration	1	ixabepilone	0.15	Spebrutinib	1.11111	118.824	100	-0.130454
Calibration	1	ixabepilone	0.05	Spebrutinib	1.11111	98.8889	93.057	0.011161
Calibration	1	ixabepilone	0.0166667	Spebrutinib	1.11111	102.425	96.9706	-0.0663864
Calibration	1	ixabepilone	0.00555556	Spebrutinib	1.11111	114.279	100	0
Calibration	1	ixabepilone	0.00185185	Spebrutinib	1.11111	109.223	100	-0.0469633
Calibration	1	ixabepilone	0	Spebrutinib	1.11111	110.349	100
Calibration	1	ixabepilone	0.15	Spebrutinib	0.37037	110.887	100	-0.130454
Calibration	1	ixabepilone	0.05	Spebrutinib	0.37037	104.875	99.6811	-0.0550804
Calibration	1	ixabepilone	0.0166667	Spebrutinib	0.37037	99.4521	93.6802	-0.0334831
Calibration	1	ixabepilone	0.00555556	Spebrutinib	0.37037	123.788	100	0
Calibration	1	ixabepilone	0.00185185	Spebrutinib	0.37037	107.049	100	-0.0469633
Calibration	1	ixabepilone	0	Spebrutinib	0.37037	117.907	100
Calibration	1	ixabepilone	0.15	Spebrutinib	0	93.3747	86.9546
Calibration	1	ixabepilone	0.05	Spebrutinib	0	99.8974	94.1731
Calibration	1	ixabepilone	0.0166667	Spebrutinib	0	96.4265	90.3319
Calibration	1	ixabepilone	0.00555556	Spebrutinib	0	121.823	100
Calibration	1	ixabepilone	0.00185185	Spebrutinib	0	100.919	95.3037
Calibration	1	ixabepilone	0	Spebrutinib	0	105.163	100
Calibration	1	Megestrol	45	Rapamycin	7	65.9084	53.4228	-0.214813
Calibration	1	Megestrol	15	Rapamycin	7	66.3931	53.9294	-0.0156945
Calibration	1	Megestrol	5	Rapamycin	7	75.2603	63.1982	-0.0569594
Calibration	1	Megestrol	1.66667	Rapamycin	7	86.7471	75.2054	-0.155951
Calibration	1	Megestrol	0.555556	Rapamycin	7	73.9898	61.8702	0.0603034
Calibration	1	Megestrol	0	Rapamycin	7	80.8531	69.0444
Calibration	1	Megestrol	45	Rapamycin	2.33333	59.1499	46.3582	-0.135236
Calibration	1	Megestrol	15	Rapamycin	2.33333	72.4443	60.2547	-0.064308
Calibration	1	Megestrol	5	Rapamycin	2.33333	76.3081	64.2935	-0.0518349
Calibration	1	Megestrol	1.66667	Rapamycin	2.33333	92.5102	81.2295	-0.199525
Calibration	1	Megestrol	0.555556	Rapamycin	2.33333	67.8338	55.4354	0.143636
Calibration	1	Megestrol	0	Rapamycin	2.33333	82.6999	70.9748
Calibration	1	Megestrol	45	Rapamycin	0.777778	55.8886	42.9491	-0.0887938
Calibration	1	Megestrol	15	Rapamycin	0.777778	70.1391	57.845	-0.0199653
Calibration	1	Megestrol	5	Rapamycin	0.777778	75.8628	63.828	-0.0249453
Calibration	1	Megestrol	1.66667	Rapamycin	0.777778	87.1532	75.6298	-0.120478
Calibration	1	Megestrol	0.555556	Rapamycin	0.777778	73.5969	61.4595	0.109651
Calibration	1	Megestrol	0	Rapamycin	0.777778	85.254	73.6446
Calibration	1	Megestrol	45	Rapamycin	0.259259	53.3083	40.2519	-0.0748699
Calibration	1	Megestrol	15	Rapamycin	0.259259	74.8281	62.7464	-0.0903679
Calibration	1	Megestrol	5	Rapamycin	0.259259	78.6396	66.7306	-0.0774594
Calibration	1	Megestrol	1.66667	Rapamycin	0.259259	84.049	72.385	-0.11238
Calibration	1	Megestrol	0.555556	Rapamycin	0.259259	73.3349	61.1857	0.0846526
Calibration	1	Megestrol	0	Rapamycin	0.259259	82.5558	70.8242
Calibration	1	Megestrol	45	Rapamycin	0.0864198	50.6756	37.5	-0.0508977
Calibration	1	Megestrol	15	Rapamycin	0.0864198	66.3407	53.8746	-0.00746371
Calibration	1	Megestrol	5	Rapamycin	0.0864198	77.9061	65.9639	-0.0761777
Calibration	1	Megestrol	1.66667	Rapamycin	0.0864198	87.6902	76.1911	-0.157061
Calibration	1	Megestrol	0.555556	Rapamycin	0.0864198	73.8196	61.6922	0.0720469
Calibration	1	Megestrol	0	Rapamycin	0.0864198	81.8224	70.0575
Calibration	1	Megestrol	45	Rapamycin	0	59.0583	46.2623
Calibration	1	Megestrol	15	Rapamycin	0	87.3496	75.8352
Calibration	1	Megestrol	5	Rapamycin	0	94.4749	83.2831
Calibration	1	Megestrol	1.66667	Rapamycin	0	97.3957	86.3363
Calibration	1	Megestrol	0.555556	Rapamycin	0	108.883	98.3434
Calibration	1	Megestrol	0	Rapamycin	0	110.467	100
Calibration	1	Methotrexate	0.5	5-Azacytidine	10	82.7654	99.292	-0.312093
Calibration	1	Methotrexate	0.166667	5-Azacytidine	10	44.703	43.6854	0.243972
Calibration	1	Methotrexate	0.0555556	5-Azacytidine	10	69.7723	80.31	-0.122273
Calibration	1	Methotrexate	0.0185185	5-Azacytidine	10	53.3214	56.2763	0.118064
Calibration	1	Methotrexate	0.00617284	5-Azacytidine	10	73.4528	85.6869	-0.176043
Calibration	1	Methotrexate	0	5-Azacytidine	10	61.4028	68.0827
Calibration	1	Methotrexate	0.5	5-Azacytidine	3.33333	107.52	100	0
Calibration	1	Methotrexate	0.166667	5-Azacytidine	3.33333	75.5747	88.7868	0.112132
Calibration	1	Methotrexate	0.0555556	5-Azacytidine	3.33333	85.9351	100	0
Calibration	1	Methotrexate	0.0185185	5-Azacytidine	3.33333	85.922	100	0
Calibration	1	Methotrexate	0.00617284	5-Azacytidine	3.33333	107.114	100	0
Calibration	1	Methotrexate	0	5-Azacytidine	3.33333	101.862	100
Calibration	1	Methotrexate	0.5	5-Azacytidine	1.11111	125.726	100	0
Calibration	1	Methotrexate	0.166667	5-Azacytidine	1.11111	95.1953	100	0
Calibration	1	Methotrexate	0.0555556	5-Azacytidine	1.11111	86.9436	100	0
Calibration	1	Methotrexate	0.0185185	5-Azacytidine	1.11111	89.537	100	0
Calibration	1	Methotrexate	0.00617284	5-Azacytidine	1.11111	99.976	100	0
Calibration	1	Methotrexate	0	5-Azacytidine	1.11111	122.884	100
Calibration	1	Methotrexate	0.5	5-Azacytidine	0.37037	125.307	100	0
Calibration	1	Methotrexate	0.166667	5-Azacytidine	0.37037	80.9317	96.6131	0.0338691
Calibration	1	Methotrexate	0.0555556	5-Azacytidine	0.37037	84.3109	100	0
Calibration	1	Methotrexate	0.0185185	5-Azacytidine	0.37037	97.5005	100	0
Calibration	1	Methotrexate	0.00617284	5-Azacytidine	0.37037	108.031	100	0
Calibration	1	Methotrexate	0	5-Azacytidine	0.37037	102.334	100
Calibration	1	Methotrexate	0.5	5-Azacytidine	0.123457	125.281	100	0
Calibration	1	Methotrexate	0.166667	5-Azacytidine	0.123457	83.5906	100	0
Calibration	1	Methotrexate	0.0555556	5-Azacytidine	0.123457	90.8992	100	0
Calibration	1	Methotrexate	0.0185185	5-Azacytidine	0.123457	94.3963	100	0
Calibration	1	Methotrexate	0.00617284	5-Azacytidine	0.123457	98.9936	100	0
Calibration	1	Methotrexate	0	5-Azacytidine	0.123457	95.5227	100
Calibration	1	Methotrexate	0.5	5-Azacytidine	0	105.399	100
Calibration	1	Methotrexate	0.166667	5-Azacytidine	0	84.6908	100
Calibration	1	Methotrexate	0.0555556	5-Azacytidine	0	89.3667	100
Calibration	1	Methotrexate	0.0185185	5-Azacytidine	0	92.2482	100
Calibration	1	Methotrexate	0.00617284	5-Azacytidine	0	116.898	100
Calibration	1	Methotrexate	0	5-Azacytidine	0	83.25	100
Calibration	1	Carmustine	75	Clomipramine (hydrochloride)	10	33.0721	20.7219	0.175392
Calibration	1	Carmustine	25	Clomipramine (hydrochloride)	10	56.6745	47.4896	0.064098
Calibration	1	Carmustine	8.33333	Clomipramine (hydrochloride)	10	79.0587	72.8758	0.0105466
Calibration	1	Carmustine	2.77778	Clomipramine (hydrochloride)	10	76.0986	69.5187	0.00963433
Calibration	1	Carmustine	0.925926	Clomipramine (hydrochloride)	10	79.0587	72.8758	-0.0323928
Calibration	1	Carmustine	0	Clomipramine (hydrochloride)	10	79.9886	73.9305
Calibration	1	Carmustine	75	Clomipramine (hydrochloride)	3.33333	45.9211	35.2941	0.164587
Calibration	1	Carmustine	25	Clomipramine (hydrochloride)	3.33333	74.278	67.454	0.0545157
Calibration	1	Carmustine	8.33333	Clomipramine (hydrochloride)	3.33333	95.431	91.4439	0.0855615
Calibration	1	Carmustine	2.77778	Clomipramine (hydrochloride)	3.33333	88.0569	83.0808	0.122549
Calibration	1	Carmustine	0.925926	Clomipramine (hydrochloride)	3.33333	110.022	100	-0.0580808
Calibration	1	Carmustine	0	Clomipramine (hydrochloride)	3.33333	129.027	100
Calibration	1	Carmustine	75	Clomipramine (hydrochloride)	1.11111	52.1819	42.3945	0.0935829
Calibration	1	Carmustine	25	Clomipramine (hydrochloride)	1.11111	82.6213	76.9162	-0.040107
Calibration	1	Carmustine	8.33333	Clomipramine (hydrochloride)	1.11111	90.3884	85.7249	0.142751
Calibration	1	Carmustine	2.77778	Clomipramine (hydrochloride)	1.11111	82.5558	76.8419	0.184938
Calibration	1	Carmustine	0.925926	Clomipramine (hydrochloride)	1.11111	78.1157	71.8063	0.223856
Calibration	1	Carmustine	0	Clomipramine (hydrochloride)	1.11111	108.175	100
Calibration	1	Carmustine	75	Clomipramine (hydrochloride)	0.37037	48.6193	38.3541	0.133987
Calibration	1	Carmustine	25	Clomipramine (hydrochloride)	0.37037	83.2762	77.6589	-0.0475342
Calibration	1	Carmustine	8.33333	Clomipramine (hydrochloride)	0.37037	102.949	99.9703	0.000297089
Calibration	1	Carmustine	2.77778	Clomipramine (hydrochloride)	0.37037	95.2608	91.2507	0.0408497
Calibration	1	Carmustine	0.925926	Clomipramine (hydrochloride)	0.37037	112.078	100	-0.0580808
Calibration	1	Carmustine	0	Clomipramine (hydrochloride)	0.37037	111.122	100
Calibration	1	Carmustine	75	Clomipramine (hydrochloride)	0.123457	46.8118	36.3042	0.0965985
Calibration	1	Carmustine	25	Clomipramine (hydrochloride)	0.123457	75.4437	68.776	-0.0402523
Calibration	1	Carmustine	8.33333	Clomipramine (hydrochloride)	0.123457	100.578	97.2816	-0.0846702
Calibration	1	Carmustine	2.77778	Clomipramine (hydrochloride)	0.123457	107.599	100	-0.15328
Calibration	1	Carmustine	0.925926	Clomipramine (hydrochloride)	0.123457	98.6924	95.1426	-0.114864
Calibration	1	Carmustine	0	Clomipramine (hydrochloride)	0.123457	93.1127	88.8146
Calibration	1	Carmustine	75	Clomipramine (hydrochloride)	0	60.4335	51.7528
Calibration	1	Carmustine	25	Clomipramine (hydrochloride)	0	79.0849	72.9055
Calibration	1	Carmustine	8.33333	Clomipramine (hydrochloride)	0	103.905	100
Calibration	1	Carmustine	2.77778	Clomipramine (hydrochloride)	0	98.8627	95.3357
Calibration	1	Carmustine	0.925926	Clomipramine (hydrochloride)	0	97.8541	94.1919
Calibration	1	Carmustine	0	Clomipramine (hydrochloride)	0	102.975	100
Calibration	1	Raloxifene	5	Estradiol	10	118.195	100	-0.00287127
Calibration	1	Raloxifene	1.66667	Estradiol	10	100.618	100	0
Calibration	1	Raloxifene	0.555556	Estradiol	10	98.509	100	0
Calibration	1	Raloxifene	0.185185	Estradiol	10	91.2004	93.0451	-0.137023
Calibration	1	Raloxifene	0.0617284	Estradiol	10	108.11	100	0
Calibration	1	Raloxifene	0	Estradiol	10	118.575	100
Calibration	1	Raloxifene	5	Estradiol	3.33333	133.231	100	-0.00287127
Calibration	1	Raloxifene	1.66667	Estradiol	3.33333	114.187	100	0
Calibration	1	Raloxifene	0.555556	Estradiol	3.33333	110.232	100	0
Calibration	1	Raloxifene	0.185185	Estradiol	3.33333	93.8069	96.2195	-0.168767
Calibration	1	Raloxifene	0.0617284	Estradiol	3.33333	105.922	100	0
Calibration	1	Raloxifene	0	Estradiol	3.33333	103.617	100
Calibration	1	Raloxifene	5	Estradiol	1.11111	137.279	100	-0.131548
Calibration	1	Raloxifene	1.66667	Estradiol	1.11111	102.19	100	-0.129048
Calibration	1	Raloxifene	0.555556	Estradiol	1.11111	102.805	100	-0.129048
Calibration	1	Raloxifene	0.185185	Estradiol	1.11111	106.643	100	-0.308962
Calibration	1	Raloxifene	0.0617284	Estradiol	1.11111	95.4048	98.1656	-0.110703
Calibration	1	Raloxifene	0	Estradiol	1.11111	86.3149	87.0952
Calibration	1	Raloxifene	5	Estradiol	0.37037	123.749	100	-0.00287127
Calibration	1	Raloxifene	1.66667	Estradiol	0.37037	102.334	100	0
Calibration	1	Raloxifene	0.555556	Estradiol	0.37037	104.717	100	0
Calibration	1	Raloxifene	0.185185	Estradiol	0.37037	85.7386	86.3934	-0.0705057
Calibration	1	Raloxifene	0.0617284	Estradiol	0.37037	96.5705	99.5853	0.00414739
Calibration	1	Raloxifene	0	Estradiol	0.37037	107.586	100
Calibration	1	Raloxifene	5	Estradiol	0.123457	117.435	100	-0.00287127
Calibration	1	Raloxifene	1.66667	Estradiol	0.123457	105.084	100	0
Calibration	1	Raloxifene	0.555556	Estradiol	0.123457	106.787	100	0
Calibration	1	Raloxifene	0.185185	Estradiol	0.123457	98.6138	100	-0.206572
Calibration	1	Raloxifene	0.0617284	Estradiol	0.123457	101.325	100	0
Calibration	1	Raloxifene	0	Estradiol	0.123457	101.993	100
Calibration	1	Raloxifene	5	Estradiol	0	96.6753	99.7129
Calibration	1	Raloxifene	1.66667	Estradiol	0	98.0113	100
Calibration	1	Raloxifene	0.555556	Estradiol	0	98.509	100
Calibration	1	Raloxifene	0.185185	Estradiol	0	79.9494	79.3428
Calibration	1	Raloxifene	0.0617284	Estradiol	0	100.709	100
Calibration	1	Raloxifene	0	Estradiol	0	96.9111	100
Calibration	2	Vincristine	0.3	Bazedoxifene (acetate)	10	7.0195	0	0
Calibration	2	Vincristine	0.1	Bazedoxifene (acetate)	10	7.63601	0	0
Calibration	2	Vincristine	0.0333333	Bazedoxifene (acetate)	10	8.29578	0	0
Calibration	2	Vincristine	0.0111111	Bazedoxifene (acetate)	10	6.14342	0	0
Calibration	2	Vincristine	0.0037037	Bazedoxifene (acetate)	10	5.34304	0	0
Calibration	2	Vincristine	0	Bazedoxifene (acetate)	10	7.2899	0
Calibration	2	Vincristine	0.3	Bazedoxifene (acetate)	3.33333	58.1137	50.1223	0.0832993
Calibration	2	Vincristine	0.1	Bazedoxifene (acetate)	3.33333	60.4608	52.7771	0.118607
Calibration	2	Vincristine	0.0333333	Bazedoxifene (acetate)	3.33333	53.2141	44.5804	0.0942659
Calibration	2	Vincristine	0.0111111	Bazedoxifene (acetate)	3.33333	70.0328	63.6041	0.0383353
Calibration	2	Vincristine	0.0037037	Bazedoxifene (acetate)	3.33333	66.4744	59.5792	0.0272399
Calibration	2	Vincristine	0	Bazedoxifene (acetate)	3.33333	76.0573	70.4184
Calibration	2	Vincristine	0.3	Bazedoxifene (acetate)	1.11111	60.7852	53.1441	0.29863
Calibration	2	Vincristine	0.1	Bazedoxifene (acetate)	1.11111	68.8863	62.3073	0.294837
Calibration	2	Vincristine	0.0333333	Bazedoxifene (acetate)	1.11111	77.777	72.3636	0.043308
Calibration	2	Vincristine	0.0111111	Bazedoxifene (acetate)	1.11111	82.828	78.0768	0.176902
Calibration	2	Vincristine	0.0037037	Bazedoxifene (acetate)	1.11111	81.8546	76.9758	0.114999
Calibration	2	Vincristine	0	Bazedoxifene (acetate)	1.11111	103.67	100
Calibration	2	Vincristine	0.3	Bazedoxifene (acetate)	0.37037	73.5804	67.6168	0.0965268
Calibration	2	Vincristine	0.1	Bazedoxifene (acetate)	0.37037	78.8477	73.5747	0.118716
Calibration	2	Vincristine	0.0333333	Bazedoxifene (acetate)	0.37037	74.9108	69.1216	0.0227155
Calibration	2	Vincristine	0.0111111	Bazedoxifene (acetate)	0.37037	89.0579	85.1236	0.0402393
Calibration	2	Vincristine	0.0037037	Bazedoxifene (acetate)	0.37037	77.9068	72.5104	0.0984968
Calibration	2	Vincristine	0	Bazedoxifene (acetate)	0.37037	96.0991	93.0878
Calibration	2	Vincristine	0.3	Bazedoxifene (acetate)	0.123457	75.1595	69.403	0.0539886
Calibration	2	Vincristine	0.1	Bazedoxifene (acetate)	0.123457	81.2705	76.3151	0.0640235
Calibration	2	Vincristine	0.0333333	Bazedoxifene (acetate)	0.123457	74.0563	68.1551	0.00958029
Calibration	2	Vincristine	0.0111111	Bazedoxifene (acetate)	0.123457	89.0363	85.0991	0.012014
Calibration	2	Vincristine	0.0037037	Bazedoxifene (acetate)	0.123457	84.353	79.8018	-0.000719756
Calibration	2	Vincristine	0	Bazedoxifene (acetate)	0.123457	93.4708	90.115
Calibration	2	Vincristine	0.3	Bazedoxifene (acetate)	0	87.1868	83.0071
Calibration	2	Vincristine	0.1	Bazedoxifene (acetate)	0	94.9526	91.791
Calibration	2	Vincristine	0.0333333	Bazedoxifene (acetate)	0	81.6058	76.6944
Calibration	2	Vincristine	0.0111111	Bazedoxifene (acetate)	0	98.4677	95.7671
Calibration	2	Vincristine	0.0037037	Bazedoxifene (acetate)	0	92.0215	88.4757
Calibration	2	Vincristine	0	Bazedoxifene (acetate)	0	102.21	100
Calibration	2	ixabepilone	0.15	Spebrutinib	30	1.78462	0	0
Calibration	2	ixabepilone	0.05	Spebrutinib	30	0.789559	0	0
Calibration	2	ixabepilone	0.0166667	Spebrutinib	30	3.45026	0	0
Calibration	2	ixabepilone	0.00555556	Spebrutinib	30	1.18975	0	0
Calibration	2	ixabepilone	0.00185185	Spebrutinib	30	3.32047	0	0
Calibration	2	ixabepilone	0	Spebrutinib	30	1.58993	0
Calibration	2	ixabepilone	0.15	Spebrutinib	10	62.8294	58.5356	-0.120684
Calibration	2	ixabepilone	0.05	Spebrutinib	10	55.0204	49.2123	-0.0403909
Calibration	2	ixabepilone	0.0166667	Spebrutinib	10	57.335	51.9757	-0.124961
Calibration	2	ixabepilone	0.00555556	Spebrutinib	10	62.1588	57.735	-0.154345
Calibration	2	ixabepilone	0.00185185	Spebrutinib	10	56.7401	51.2655	-0.0116219
Calibration	2	ixabepilone	0	Spebrutinib	10	55.7667	50.1033
Calibration	2	ixabepilone	0.15	Spebrutinib	3.33333	89.9773	90.9478	-0.218099
Calibration	2	ixabepilone	0.05	Spebrutinib	3.33333	75.6246	73.812	-0.0659938
Calibration	2	ixabepilone	0.0166667	Spebrutinib	3.33333	76.306	74.6255	-0.158843
Calibration	2	ixabepilone	0.00555556	Spebrutinib	3.33333	91.3509	92.5878	-0.296494
Calibration	2	ixabepilone	0.00185185	Spebrutinib	3.33333	78.6747	77.4535	-0.0290548
Calibration	2	ixabepilone	0	Spebrutinib	3.33333	76.2411	74.548
Calibration	2	ixabepilone	0.15	Spebrutinib	1.11111	95.3636	97.3786	-0.0522268
Calibration	2	ixabepilone	0.05	Spebrutinib	1.11111	89.2743	90.1085	-0.00518833
Calibration	2	ixabepilone	0.0166667	Spebrutinib	1.11111	83.2282	82.89	-0.0459207
Calibration	2	ixabepilone	0.00555556	Spebrutinib	1.11111	94.7038	96.5909	-0.126985
Calibration	2	ixabepilone	0.00185185	Spebrutinib	1.11111	84.0718	83.8972	0.1547
Calibration	2	ixabepilone	0	Spebrutinib	1.11111	97.0292	99.3673
Calibration	2	ixabepilone	0.15	Spebrutinib	0.37037	95.8611	97.9726	-0.0522986
Calibration	2	ixabepilone	0.05	Spebrutinib	0.37037	86.8515	87.2159	0.0294421
Calibration	2	ixabepilone	0.0166667	Spebrutinib	0.37037	81.5301	80.8626	-0.0206612
Calibration	2	ixabepilone	0.00555556	Spebrutinib	0.37037	84.5153	84.4267	0
Calibration	2	ixabepilone	0.00185185	Spebrutinib	0.37037	89.3391	90.186	0.0981405
Calibration	2	ixabepilone	0	Spebrutinib	0.37037	103.357	100
Calibration	2	ixabepilone	0.15	Spebrutinib	0	91.4807	92.7428
Calibration	2	ixabepilone	0.05	Spebrutinib	0	89.3175	90.1601
Calibration	2	ixabepilone	0.0166667	Spebrutinib	0	79.7995	78.7965
Calibration	2	ixabepilone	0.00555556	Spebrutinib	0	84.5153	84.4267
Calibration	2	ixabepilone	0.00185185	Spebrutinib	0	99.452	100
Calibration	2	ixabepilone	0	Spebrutinib	0	97.5592	100
Calibration	2	Megestrol	45	Rapamycin	7	59.8118	53.5027	-0.0937246
Calibration	2	Megestrol	15	Rapamycin	7	68.5078	63.6146	-0.0419864
Calibration	2	Megestrol	5	Rapamycin	7	66.3554	61.1118	-0.000435221
Calibration	2	Megestrol	1.66667	Rapamycin	7	73.0072	68.8467	-0.19087
Calibration	2	Megestrol	0.555556	Rapamycin	7	61.2719	55.2006	-0.0143062
Calibration	2	Megestrol	0	Rapamycin	7	70.5736	66.0169
Calibration	2	Megestrol	45	Rapamycin	2.33333	48.228	40.0327	0.0992385
Calibration	2	Megestrol	15	Rapamycin	2.33333	69.4596	64.7214	0.0253899
Calibration	2	Megestrol	5	Rapamycin	2.33333	70.8332	66.3187	0.0281214
Calibration	2	Megestrol	1.66667	Rapamycin	2.33333	80.7297	77.8267	-0.214975
Calibration	2	Megestrol	0.555556	Rapamycin	2.33333	62.9809	57.1878	0.036812
Calibration	2	Megestrol	0	Rapamycin	2.33333	78.069	74.7327
Calibration	2	Megestrol	45	Rapamycin	0.777778	52.4354	44.9252	0.00962217
Calibration	2	Megestrol	15	Rapamycin	0.777778	68.6808	63.8159	-0.020341
Calibration	2	Megestrol	5	Rapamycin	0.777778	67.1125	61.9922	0.0150765
Calibration	2	Megestrol	1.66667	Rapamycin	0.777778	75.6354	71.9029	-0.20162
Calibration	2	Megestrol	0.555556	Rapamycin	0.777778	68.3131	63.3883	-0.074773
Calibration	2	Megestrol	0	Rapamycin	0.777778	72.8341	68.6455
Calibration	2	Megestrol	45	Rapamycin	0.259259	49.1365	41.0892	0.0635357
Calibration	2	Megestrol	15	Rapamycin	0.259259	66.8205	61.6526	0.0222325
Calibration	2	Megestrol	5	Rapamycin	0.259259	61.4558	55.4144	0.102378
Calibration	2	Megestrol	1.66667	Rapamycin	0.259259	82.9361	80.3924	-0.268977
Calibration	2	Megestrol	0.555556	Rapamycin	0.259259	59.6063	53.2637	0.0454232
Calibration	2	Megestrol	0	Rapamycin	0.259259	74.8351	70.9722
Calibration	2	Megestrol	45	Rapamycin	0.0864198	48.1523	39.9447	0.0565687
Calibration	2	Megestrol	15	Rapamycin	0.0864198	71.1036	66.6331	-0.0523622
Calibration	2	Megestrol	5	Rapamycin	0.0864198	70.5087	65.9414	-0.0283711
Calibration	2	Megestrol	1.66667	Rapamycin	0.0864198	75.1595	71.3495	-0.199309
Calibration	2	Megestrol	0.555556	Rapamycin	0.0864198	66.7772	61.6023	-0.0603966
Calibration	2	Megestrol	0	Rapamycin	0.0864198	72.4664	68.2178
Calibration	2	Megestrol	45	Rapamycin	0	71.2874	66.8469
Calibration	2	Megestrol	15	Rapamycin	0	91.1995	90.0013
Calibration	2	Megestrol	5	Rapamycin	0	93.3518	92.5041
Calibration	2	Megestrol	1.66667	Rapamycin	0	78.6206	75.3742
Calibration	2	Megestrol	0.555556	Rapamycin	0	83.8447	81.4489
Calibration	2	Megestrol	0	Rapamycin	0	99.7981	100
Calibration	2	Methotrexate	0.5	5-Azacytidine	10	54.1335	42.2597	0.28241
Calibration	2	Methotrexate	0.166667	5-Azacytidine	10	67.0909	55.8364	-0.0549068
Calibration	2	Methotrexate	0.0555556	5-Azacytidine	10	70.0653	58.9529	0.0147872
Calibration	2	Methotrexate	0.0185185	5-Azacytidine	10	65.5767	54.2498	0.0432056
Calibration	2	Methotrexate	0.00617284	5-Azacytidine	10	88.5388	78.3092	-0.140796
Calibration	2	Methotrexate	0	5-Azacytidine	10	84.4071	73.9801
Calibration	2	Methotrexate	0.5	5-Azacytidine	3.33333	88.4955	78.2638	0.0669774
Calibration	2	Methotrexate	0.166667	5-Azacytidine	3.33333	86.6244	76.3033	-0.156309
Calibration	2	Methotrexate	0.0555556	5-Azacytidine	3.33333	90.3991	80.2584	-0.074313
Calibration	2	Methotrexate	0.0185185	5-Azacytidine	3.33333	93.1139	83.1029	-0.125188
Calibration	2	Methotrexate	0.00617284	5-Azacytidine	3.33333	91.9241	81.8563	-0.0445226
Calibration	2	Methotrexate	0	5-Azacytidine	3.33333	98.8896	89.1546
Calibration	2	Methotrexate	0.5	5-Azacytidine	1.11111	114.865	100	-0.164748
Calibration	2	Methotrexate	0.166667	5-Azacytidine	1.11111	84.4612	74.0367	-0.143901
Calibration	2	Methotrexate	0.0555556	5-Azacytidine	1.11111	78.6747	67.9737	0.0362216
Calibration	2	Methotrexate	0.0185185	5-Azacytidine	1.11111	97.1482	87.33	-0.179392
Calibration	2	Methotrexate	0.00617284	5-Azacytidine	1.11111	94.8228	84.8935	-0.0879803
Calibration	2	Methotrexate	0	5-Azacytidine	1.11111	97.4511	87.6473
Calibration	2	Methotrexate	0.5	5-Azacytidine	0.37037	109.608	100	-0.115069
Calibration	2	Methotrexate	0.166667	5-Azacytidine	0.37037	80.9352	70.3422	-0.0714794
Calibration	2	Methotrexate	0.0555556	5-Azacytidine	0.37037	88.409	78.1732	-0.0231895
Calibration	2	Methotrexate	0.0185185	5-Azacytidine	0.37037	112.723	100	-0.26482
Calibration	2	Methotrexate	0.00617284	5-Azacytidine	0.37037	100.642	90.9905	-0.103691
Calibration	2	Methotrexate	0	5-Azacytidine	0.37037	102.426	92.8604
Calibration	2	Methotrexate	0.5	5-Azacytidine	0.123457	104.936	95.4896	-0.027414
Calibration	2	Methotrexate	0.166667	5-Azacytidine	0.123457	84.2881	73.8554	-0.0762245
Calibration	2	Methotrexate	0.0555556	5-Azacytidine	0.123457	90.2909	80.1451	-0.00643469
Calibration	2	Methotrexate	0.0185185	5-Azacytidine	0.123457	87.0137	76.7112	0.0034177
Calibration	2	Methotrexate	0.00617284	5-Azacytidine	0.123457	84.2665	73.8327	0.106653
Calibration	2	Methotrexate	0	5-Azacytidine	0.123457	106.688	97.3255
Calibration	2	Methotrexate	0.5	5-Azacytidine	0	104.752	95.2969
Calibration	2	Methotrexate	0.166667	5-Azacytidine	0	78.7504	68.053
Calibration	2	Methotrexate	0.0555556	5-Azacytidine	0	91.7619	81.6863
Calibration	2	Methotrexate	0.0185185	5-Azacytidine	0	89.3608	79.1704
Calibration	2	Methotrexate	0.00617284	5-Azacytidine	0	96.6615	86.82
Calibration	2	Methotrexate	0	5-Azacytidine	0	109.24	100
Calibration	2	Carmustine	75	Clomipramine (hydrochloride)	10	29.96	18.8043	0.167652
Calibration	2	Carmustine	25	Clomipramine (hydrochloride)	10	51.2348	43.562	0.203724
Calibration	2	Carmustine	8.33333	Clomipramine (hydrochloride)	10	79.7779	76.7778	-0.061472
Calibration	2	Carmustine	2.77778	Clomipramine (hydrochloride)	10	73.0396	68.9364	0.182469
Calibration	2	Carmustine	0.925926	Clomipramine (hydrochloride)	10	63.9002	58.3008	0.294681
Calibration	2	Carmustine	0	Clomipramine (hydrochloride)	10	89.2418	87.7911
Calibration	2	Carmustine	75	Clomipramine (hydrochloride)	3.33333	44.2153	35.3933	0.0512272
Calibration	2	Carmustine	25	Clomipramine (hydrochloride)	3.33333	62.5266	56.7023	0.161233
Calibration	2	Carmustine	8.33333	Clomipramine (hydrochloride)	3.33333	84.3206	82.0642	-0.0161108
Calibration	2	Carmustine	2.77778	Clomipramine (hydrochloride)	3.33333	92.9084	92.0579	0.0724984
Calibration	2	Carmustine	0.925926	Clomipramine (hydrochloride)	3.33333	85.7375	83.713	0.162618
Calibration	2	Carmustine	0	Clomipramine (hydrochloride)	3.33333	104.557	100
Calibration	2	Carmustine	75	Clomipramine (hydrochloride)	1.11111	47.0166	38.6532	0.0186281
Calibration	2	Carmustine	25	Clomipramine (hydrochloride)	1.11111	67.0909	62.0138	0.108118
Calibration	2	Carmustine	8.33333	Clomipramine (hydrochloride)	1.11111	78.1447	74.8773	0.0557583
Calibration	2	Carmustine	2.77778	Clomipramine (hydrochloride)	1.11111	87.9223	86.2555	0.130522
Calibration	2	Carmustine	0.925926	Clomipramine (hydrochloride)	1.11111	85.6618	83.6249	0.163499
Calibration	2	Carmustine	0	Clomipramine (hydrochloride)	1.11111	117.222	100
Calibration	2	Carmustine	75	Clomipramine (hydrochloride)	0.37037	43.0039	33.9836	0.0653241
Calibration	2	Carmustine	25	Clomipramine (hydrochloride)	0.37037	69.3839	64.6822	0.0814349
Calibration	2	Carmustine	8.33333	Clomipramine (hydrochloride)	0.37037	96.6939	96.4632	-0.160101
Calibration	2	Carmustine	2.77778	Clomipramine (hydrochloride)	0.37037	89.5771	88.1812	0.111265
Calibration	2	Carmustine	0.925926	Clomipramine (hydrochloride)	0.37037	86.1052	84.141	0.158339
Calibration	2	Carmustine	0	Clomipramine (hydrochloride)	0.37037	116.163	100
Calibration	2	Carmustine	75	Clomipramine (hydrochloride)	0.123457	38.6559	28.9239	0.115922
Calibration	2	Carmustine	25	Clomipramine (hydrochloride)	0.123457	67.1017	62.0264	0.107992
Calibration	2	Carmustine	8.33333	Clomipramine (hydrochloride)	0.123457	88.9822	87.489	-0.0703587
Calibration	2	Carmustine	2.77778	Clomipramine (hydrochloride)	0.123457	72.0662	67.8037	0.315041
Calibration	2	Carmustine	0.925926	Clomipramine (hydrochloride)	0.123457	94.6281	94.0592	0.0591567
Calibration	2	Carmustine	0	Clomipramine (hydrochloride)	0.123457	102.848	100
Calibration	2	Carmustine	75	Clomipramine (hydrochloride)	0	48.6174	40.516
Calibration	2	Carmustine	25	Clomipramine (hydrochloride)	0	76.3817	72.8257
Calibration	2	Carmustine	8.33333	Clomipramine (hydrochloride)	0	82.9361	80.4531
Calibration	2	Carmustine	2.77778	Clomipramine (hydrochloride)	0	99.1383	99.3077
Calibration	2	Carmustine	0.925926	Clomipramine (hydrochloride)	0	99.7116	99.9748
Calibration	2	Carmustine	0	Clomipramine (hydrochloride)	0	99.7332	100
Calibration	2	Raloxifene	5	Estradiol	10	100.512	100	-0.219812
Calibration	2	Raloxifene	1.66667	Estradiol	10	88.3982	87.4255	-0.0735834
Calibration	2	Raloxifene	0.555556	Estradiol	10	91.1778	90.6832	-0.0412539
Calibration	2	Raloxifene	0.185185	Estradiol	10	89.6528	88.8959	0.0125856
Calibration	2	Raloxifene	0.0617284	Estradiol	10	85.4562	83.9777	0.0997592
Calibration	2	Raloxifene	0	Estradiol	10	93.9683	93.9536
Calibration	2	Raloxifene	5	Estradiol	3.33333	119.613	100	-0.180024
Calibration	2	Raloxifene	1.66667	Estradiol	3.33333	86.3756	85.0551	-0.00904649
Calibration	2	Raloxifene	0.555556	Estradiol	3.33333	105.412	100	-0.0902785
Calibration	2	Raloxifene	0.185185	Estradiol	3.33333	82.8388	80.9101	0.138421
Calibration	2	Raloxifene	0.0617284	Estradiol	3.33333	92.6813	92.4452	0.0629991
Calibration	2	Raloxifene	0	Estradiol	3.33333	98.0567	98.7451
Calibration	2	Raloxifene	5	Estradiol	1.11111	107.337	100	-0.169603
Calibration	2	Raloxifene	1.66667	Estradiol	1.11111	91.1887	90.6959	-0.0547598
Calibration	2	Raloxifene	0.555556	Estradiol	1.11111	88.9822	88.11	0.0401825
Calibration	2	Raloxifene	0.185185	Estradiol	1.11111	89.5771	88.8072	0.071492
Calibration	2	Raloxifene	0.0617284	Estradiol	1.11111	87.6843	86.5889	0.134111
Calibration	2	Raloxifene	0	Estradiol	1.11111	100.75	100
Calibration	2	Raloxifene	5	Estradiol	0.37037	110.019	100	-0.284442
Calibration	2	Raloxifene	1.66667	Estradiol	0.37037	86.8839	85.6509	-0.122164
Calibration	2	Raloxifene	0.555556	Estradiol	0.37037	89.0688	88.2114	-0.0882393
Calibration	2	Raloxifene	0.185185	Estradiol	0.37037	89.112	88.2621	-0.0557592
Calibration	2	Raloxifene	0.0617284	Estradiol	0.37037	90.4748	89.8593	-0.0368868
Calibration	2	Raloxifene	0	Estradiol	0.37037	87.3274	86.1706
Calibration	2	Raloxifene	5	Estradiol	0.123457	98.2947	99.024	-0.159843
Calibration	2	Raloxifene	1.66667	Estradiol	0.123457	92.8543	92.648	-0.0742806
Calibration	2	Raloxifene	0.555556	Estradiol	0.123457	85.7483	84.3199	0.0780834
Calibration	2	Raloxifene	0.185185	Estradiol	0.123457	91.7403	91.3424	0.0461402
Calibration	2	Raloxifene	0.0617284	Estradiol	0.123457	98.392	99.138	0.0086196
Calibration	2	Raloxifene	0	Estradiol	0.123457	104.763	100
Calibration	2	Raloxifene	5	Estradiol	0	84.6559	83.0397
Calibration	2	Raloxifene	1.66667	Estradiol	0	86.5162	85.2199
Calibration	2	Raloxifene	0.555556	Estradiol	0	92.4109	92.1283
Calibration	2	Raloxifene	0.185185	Estradiol	0	95.6773	95.9564
Calibration	2	Raloxifene	0.0617284	Estradiol	0	111.176	100
Calibration	2	Raloxifene	0	Estradiol	0	99.1275	100
Calibration	3	Vincristine	0.3	Bazedoxifene (acetate)	10	8.61739	0	0
Calibration	3	Vincristine	0.1	Bazedoxifene (acetate)	10	9.28125	0	0
Calibration	3	Vincristine	0.0333333	Bazedoxifene (acetate)	10	9.26848	0	0
Calibration	3	Vincristine	0.0111111	Bazedoxifene (acetate)	10	7.25137	0	0
Calibration	3	Vincristine	0.0037037	Bazedoxifene (acetate)	10	6.93221	0	0
Calibration	3	Vincristine	0	Bazedoxifene (acetate)	10	7.12371	0
Calibration	3	Vincristine	0.3	Bazedoxifene (acetate)	3.33333	62.6452	49.9043	0.103608
Calibration	3	Vincristine	0.1	Bazedoxifene (acetate)	3.33333	66.5262	54.0618	0.191459
Calibration	3	Vincristine	0.0333333	Bazedoxifene (acetate)	3.33333	71.8116	59.7237	-0.0921465
Calibration	3	Vincristine	0.0111111	Bazedoxifene (acetate)	3.33333	79.8545	68.3397	0.0767408
Calibration	3	Vincristine	0.0037037	Bazedoxifene (acetate)	3.33333	81.2843	69.8714	-0.00394252
Calibration	3	Vincristine	0	Bazedoxifene (acetate)	3.33333	90.2975	79.5268
Calibration	3	Vincristine	0.3	Bazedoxifene (acetate)	1.11111	81.4758	70.0766	-0.0240148
Calibration	3	Vincristine	0.1	Bazedoxifene (acetate)	1.11111	76.2671	64.4967	0.177125
Calibration	3	Vincristine	0.0333333	Bazedoxifene (acetate)	1.11111	79.1906	67.6286	-0.10909
Calibration	3	Vincristine	0.0111111	Bazedoxifene (acetate)	1.11111	96.2211	85.8725	-0.00512253
Calibration	3	Vincristine	0.0037037	Bazedoxifene (acetate)	1.11111	87.7952	76.8463	0.0117368
Calibration	3	Vincristine	0	Bazedoxifene (acetate)	1.11111	99.4255	89.3053
Calibration	3	Vincristine	0.3	Bazedoxifene (acetate)	0.37037	81.1439	69.721	0.0605853
Calibration	3	Vincristine	0.1	Bazedoxifene (acetate)	0.37037	88.625	77.7352	0.143189
Calibration	3	Vincristine	0.0333333	Bazedoxifene (acetate)	0.37037	84.6036	73.4272	-0.0991521
Calibration	3	Vincristine	0.0111111	Bazedoxifene (acetate)	0.37037	99.1574	89.0181	0.0656455
Calibration	3	Vincristine	0.0037037	Bazedoxifene (acetate)	0.37037	85.842	74.7538	0.126094
Calibration	3	Vincristine	0	Bazedoxifene (acetate)	0.37037	113.226	100
Calibration	3	Vincristine	0.3	Bazedoxifene (acetate)	0.123457	86.5058	75.465	0.000140035
Calibration	3	Vincristine	0.1	Bazedoxifene (acetate)	0.123457	86.7356	75.7112	0.159779
Calibration	3	Vincristine	0.0333333	Bazedoxifene (acetate)	0.123457	83.7865	72.552	-0.0929183
Calibration	3	Vincristine	0.0111111	Bazedoxifene (acetate)	0.123457	96.9616	86.6658	0.0853776
Calibration	3	Vincristine	0.0037037	Bazedoxifene (acetate)	0.123457	83.0972	71.8135	0.152033
Calibration	3	Vincristine	0	Bazedoxifene (acetate)	0.123457	109.039	99.6034
Calibration	3	Vincristine	0.3	Bazedoxifene (acetate)	0	86.7994	75.7795
Calibration	3	Vincristine	0.1	Bazedoxifene (acetate)	0	101.992	92.0542
Calibration	3	Vincristine	0.0333333	Bazedoxifene (acetate)	0	75.3479	63.512
Calibration	3	Vincristine	0.0111111	Bazedoxifene (acetate)	0	105.285	95.5826
Calibration	3	Vincristine	0.0037037	Bazedoxifene (acetate)	0	97.6127	87.3632
Calibration	3	Vincristine	0	Bazedoxifene (acetate)	0	109.409	100
Calibration	3	ixabepilone	0.15	Spebrutinib	30	2.02987	0	0
Calibration	3	ixabepilone	0.05	Spebrutinib	30	1.25112	0	0
Calibration	3	ixabepilone	0.0166667	Spebrutinib	30	2.75756	0	0
Calibration	3	ixabepilone	0.00555556	Spebrutinib	30	1.67241	0	0
Calibration	3	ixabepilone	0.00185185	Spebrutinib	30	2.34904	0	0
Calibration	3	ixabepilone	0	Spebrutinib	30	2.7448	0
Calibration	3	ixabepilone	0.15	Spebrutinib	10	66.0283	48.7058	-0.115056
Calibration	3	ixabepilone	0.05	Spebrutinib	10	66.4624	49.1289	-0.147568
Calibration	3	ixabepilone	0.0166667	Spebrutinib	10	67.2284	49.8756	-0.176699
Calibration	3	ixabepilone	0.00555556	Spebrutinib	10	76.6628	59.0717	-0.14771
Calibration	3	ixabepilone	0.00185185	Spebrutinib	10	58.1897	41.0652	-0.0153311
Calibration	3	ixabepilone	0	Spebrutinib	10	61.509	44.3006
Calibration	3	ixabepilone	0.15	Spebrutinib	3.33333	81.5524	63.8377	-0.0628192
Calibration	3	ixabepilone	0.05	Spebrutinib	3.33333	85.5228	67.7078	-0.145275
Calibration	3	ixabepilone	0.0166667	Spebrutinib	3.33333	81.8843	64.1613	-0.14333
Calibration	3	ixabepilone	0.00555556	Spebrutinib	3.33333	97.0254	78.9199	-0.103783
Calibration	3	ixabepilone	0.00185185	Spebrutinib	3.33333	80.8502	63.1533	-0.019896
Calibration	3	ixabepilone	0	Spebrutinib	3.33333	86.3781	68.5416
Calibration	3	ixabepilone	0.15	Spebrutinib	1.11111	115.358	96.7894	-0.250223
Calibration	3	ixabepilone	0.05	Spebrutinib	1.11111	96.4892	78.3972	-0.12086
Calibration	3	ixabepilone	0.0166667	Spebrutinib	1.11111	90.5017	72.561	-0.104295
Calibration	3	ixabepilone	0.00555556	Spebrutinib	1.11111	92.1614	74.1787	0.112867
Calibration	3	ixabepilone	0.00185185	Spebrutinib	1.11111	98.7361	80.5874	-0.043215
Calibration	3	ixabepilone	0	Spebrutinib	1.11111	103.741	85.4654
Calibration	3	ixabepilone	0.15	Spebrutinib	0.37037	96.7701	78.671	-0.0386306
Calibration	3	ixabepilone	0.05	Spebrutinib	0.37037	94.5104	76.4684	-0.0734756
Calibration	3	ixabepilone	0.0166667	Spebrutinib	0.37037	90.6422	72.6979	-0.079338
Calibration	3	ixabepilone	0.00555556	Spebrutinib	0.37037	95.8892	77.8123	0.112743
Calibration	3	ixabepilone	0.00185185	Spebrutinib	0.37037	103.345	85.0796	-0.0558237
Calibration	3	ixabepilone	0	Spebrutinib	0.37037	107.456	89.0866
Calibration	3	ixabepilone	0.15	Spebrutinib	0	102.209	83.9721
Calibration	3	ixabepilone	0.05	Spebrutinib	0	95.6594	77.5884
Calibration	3	ixabepilone	0.0166667	Spebrutinib	0	90.6422	72.6979
Calibration	3	ixabepilone	0.00555556	Spebrutinib	0	126.784	100
Calibration	3	ixabepilone	0.00185185	Spebrutinib	0	107.609	89.2359
Calibration	3	ixabepilone	0	Spebrutinib	0	118.652	100
Calibration	3	Megestrol	45	Rapamycin	7	64.2793	50.7866	-0.165429
Calibration	3	Megestrol	15	Rapamycin	7	71.7605	58.6661	-0.0178335
Calibration	3	Megestrol	5	Rapamycin	7	70.6115	57.456	0.0765578
Calibration	3	Megestrol	1.66667	Rapamycin	7	72.4882	59.4326	0.0105973
Calibration	3	Megestrol	0.555556	Rapamycin	7	72.7691	59.7284	0.0150265
Calibration	3	Megestrol	0	Rapamycin	7	82.0886	69.5442
Calibration	3	Megestrol	45	Rapamycin	2.33333	55.713	41.7642	-0.0938752
Calibration	3	Megestrol	15	Rapamycin	2.33333	72.7563	59.7149	-0.0593366
Calibration	3	Megestrol	5	Rapamycin	2.33333	73.3818	60.3738	0.0118776
Calibration	3	Megestrol	1.66667	Rapamycin	2.33333	88.0506	75.8236	-0.186296
Calibration	3	Megestrol	0.555556	Rapamycin	2.33333	74.5181	61.5705	-0.0367807
Calibration	3	Megestrol	0	Rapamycin	2.33333	78.4884	65.7523
Calibration	3	Megestrol	45	Rapamycin	0.777778	56.4535	42.544	-0.0999526
Calibration	3	Megestrol	15	Rapamycin	0.777778	79.3183	66.6263	-0.125591
Calibration	3	Megestrol	5	Rapamycin	0.777778	66.705	53.3414	0.0854749
Calibration	3	Megestrol	1.66667	Rapamycin	0.777778	71.1222	57.9938	-0.00495719
Calibration	3	Megestrol	0.555556	Rapamycin	0.777778	70.7392	57.5904	0.00609841
Calibration	3	Megestrol	0	Rapamycin	0.777778	78.8204	66.1019
Calibration	3	Megestrol	45	Rapamycin	0.259259	55.7768	41.8314	-0.0830932
Calibration	3	Megestrol	15	Rapamycin	0.259259	73.4329	60.4276	-0.0474362
Calibration	3	Megestrol	5	Rapamycin	0.259259	83.5057	71.0367	-0.0729719
Calibration	3	Megestrol	1.66667	Rapamycin	0.259259	76.4075	63.5606	-0.0434315
Calibration	3	Megestrol	0.555556	Rapamycin	0.259259	77.1607	64.3539	-0.0441331
Calibration	3	Megestrol	0	Rapamycin	0.259259	80.6971	68.0785
Calibration	3	Megestrol	45	Rapamycin	0.0864198	56.9641	43.0819	-0.0694454
Calibration	3	Megestrol	15	Rapamycin	0.0864198	81.4886	68.9122	-0.0888393
Calibration	3	Megestrol	5	Rapamycin	0.0864198	69.1306	55.8962	0.128161
Calibration	3	Megestrol	1.66667	Rapamycin	0.0864198	74.2883	61.3285	0.025089
Calibration	3	Megestrol	0.555556	Rapamycin	0.0864198	68.5944	55.3315	0.0928553
Calibration	3	Megestrol	0	Rapamycin	0.0864198	85.7398	73.3898
Calibration	3	Megestrol	45	Rapamycin	0	62.8112	49.2403
Calibration	3	Megestrol	15	Rapamycin	0	93.7189	81.7937
Calibration	3	Megestrol	5	Rapamycin	0	104.953	93.6265
Calibration	3	Megestrol	1.66667	Rapamycin	0	98.6468	86.984
Calibration	3	Megestrol	0.555556	Rapamycin	0	99.6553	88.0463
Calibration	3	Megestrol	0	Rapamycin	0	111.005	100
Calibration	3	Methotrexate	0.5	5-Azacytidine	10	80.7098	67.502	0.0822447
Calibration	3	Methotrexate	0.166667	5-Azacytidine	10	76.0883	62.6766	-0.105907
Calibration	3	Methotrexate	0.0555556	5-Azacytidine	10	87.6548	74.7534	-0.105444
Calibration	3	Methotrexate	0.0185185	5-Azacytidine	10	79.3055	66.0357	0.0778295
Calibration	3	Methotrexate	0.00617284	5-Azacytidine	10	76.0245	62.61	0.0542474
Calibration	3	Methotrexate	0	5-Azacytidine	10	88.5867	75.7265
Calibration	3	Methotrexate	0.5	5-Azacytidine	3.33333	102.643	90.4026	0.0281258
Calibration	3	Methotrexate	0.166667	5-Azacytidine	3.33333	91.7273	79.0056	-0.148907
Calibration	3	Methotrexate	0.0555556	5-Azacytidine	3.33333	78.9863	65.7025	0.133353
Calibration	3	Methotrexate	0.0185185	5-Azacytidine	3.33333	113.954	100	-0.0913325
Calibration	3	Methotrexate	0.00617284	5-Azacytidine	3.33333	98.8893	86.4836	-0.027366
Calibration	3	Methotrexate	0	5-Azacytidine	3.33333	105.336	93.2151
Calibration	3	Methotrexate	0.5	5-Azacytidine	1.11111	137.444	100	-0.0879765
Calibration	3	Methotrexate	0.166667	5-Azacytidine	1.11111	95.6466	83.0978	-0.203674
Calibration	3	Methotrexate	0.0555556	5-Azacytidine	1.11111	81.6162	68.4484	0.0888271
Calibration	3	Methotrexate	0.0185185	5-Azacytidine	1.11111	97.9574	85.5105	0.0339413
Calibration	3	Methotrexate	0.00617284	5-Azacytidine	1.11111	105.043	92.9086	-0.109699
Calibration	3	Methotrexate	0	5-Azacytidine	1.11111	103.409	91.2023
Calibration	3	Methotrexate	0.5	5-Azacytidine	0.37037	119.648	100	-0.0421221
Calibration	3	Methotrexate	0.166667	5-Azacytidine	0.37037	104.341	92.1754	-0.26291
Calibration	3	Methotrexate	0.0555556	5-Azacytidine	0.37037	95.3658	82.8046	-0.0158543
Calibration	3	Methotrexate	0.0185185	5-Azacytidine	0.37037	115.282	100	-0.0662542
Calibration	3	Methotrexate	0.00617284	5-Azacytidine	0.37037	107.085	95.0413	-0.0898298
Calibration	3	Methotrexate	0	5-Azacytidine	0.37037	107.8	95.7878
Calibration	3	Methotrexate	0.5	5-Azacytidine	0.123457	123.771	100	-0.125033
Calibration	3	Methotrexate	0.166667	5-Azacytidine	0.123457	90.4124	77.6326	-0.17451
Calibration	3	Methotrexate	0.0555556	5-Azacytidine	0.123457	87.7952	74.9	-0.0071097
Calibration	3	Methotrexate	0.0185185	5-Azacytidine	0.123457	102.885	90.6558	-0.0536349
Calibration	3	Methotrexate	0.00617284	5-Azacytidine	0.123457	115.371	100	-0.213906
Calibration	3	Methotrexate	0	5-Azacytidine	0.123457	99.8596	87.4967
Calibration	3	Methotrexate	0.5	5-Azacytidine	0	125.929	100
Calibration	3	Methotrexate	0.166667	5-Azacytidine	0	81.9354	68.7817
Calibration	3	Methotrexate	0.0555556	5-Azacytidine	0	97.268	84.7907
Calibration	3	Methotrexate	0.0185185	5-Azacytidine	0	109.422	97.4807
Calibration	3	Methotrexate	0.00617284	5-Azacytidine	0	102.106	89.8427
Calibration	3	Methotrexate	0	5-Azacytidine	0	111.835	100
Calibration	3	Carmustine	75	Clomipramine (hydrochloride)	10	33.7929	22.281	0.129516
Calibration	3	Carmustine	25	Clomipramine (hydrochloride)	10	65.007	61.5014	-0.0240286
Calibration	3	Carmustine	8.33333	Clomipramine (hydrochloride)	10	76.4075	75.8261	0.0169602
Calibration	3	Carmustine	2.77778	Clomipramine (hydrochloride)	10	70.2924	68.1424	0.106687
Calibration	3	Carmustine	0.925926	Clomipramine (hydrochloride)	10	92.8125	96.4389	-0.152711
Calibration	3	Carmustine	0	Clomipramine (hydrochloride)	10	80.6588	81.1678
Calibration	3	Carmustine	75	Clomipramine (hydrochloride)	3.33333	45.6913	37.2313	0.0617581
Calibration	3	Carmustine	25	Clomipramine (hydrochloride)	3.33333	66.9603	63.9557	0.0885467
Calibration	3	Carmustine	8.33333	Clomipramine (hydrochloride)	3.33333	92.0975	95.5406	-0.000320821
Calibration	3	Carmustine	2.77778	Clomipramine (hydrochloride)	3.33333	100.651	100	-0.0290343
Calibration	3	Carmustine	0.925926	Clomipramine (hydrochloride)	3.33333	104.762	100	0
Calibration	3	Carmustine	0	Clomipramine (hydrochloride)	3.33333	100.051	100
Calibration	3	Carmustine	75	Clomipramine (hydrochloride)	1.11111	48.1042	40.2631	0.0314405
Calibration	3	Carmustine	25	Clomipramine (hydrochloride)	1.11111	73.5733	72.265	0.00545396
Calibration	3	Carmustine	8.33333	Clomipramine (hydrochloride)	1.11111	93.9104	97.8184	-0.0230991
Calibration	3	Carmustine	2.77778	Clomipramine (hydrochloride)	1.11111	98.2893	100	-0.0290343
Calibration	3	Carmustine	0.925926	Clomipramine (hydrochloride)	1.11111	96.9743	100	0
Calibration	3	Carmustine	0	Clomipramine (hydrochloride)	1.11111	100.677	100
Calibration	3	Carmustine	75	Clomipramine (hydrochloride)	0.37037	46.0871	37.7286	0.0567854
Calibration	3	Carmustine	25	Clomipramine (hydrochloride)	0.37037	77.6076	77.334	-0.0452358
Calibration	3	Carmustine	8.33333	Clomipramine (hydrochloride)	0.37037	105.017	100	-0.044915
Calibration	3	Carmustine	2.77778	Clomipramine (hydrochloride)	0.37037	113.328	100	-0.0290343
Calibration	3	Carmustine	0.925926	Clomipramine (hydrochloride)	0.37037	102.796	100	0
Calibration	3	Carmustine	0	Clomipramine (hydrochloride)	0.37037	96.0552	100
Calibration	3	Carmustine	75	Clomipramine (hydrochloride)	0.123457	46.0615	37.6965	0.0571062
Calibration	3	Carmustine	25	Clomipramine (hydrochloride)	0.123457	79.6247	79.8685	-0.0705807
Calibration	3	Carmustine	8.33333	Clomipramine (hydrochloride)	0.123457	88.8548	91.4662	0.0404235
Calibration	3	Carmustine	2.77778	Clomipramine (hydrochloride)	0.123457	96.0169	100	-0.0290343
Calibration	3	Carmustine	0.925926	Clomipramine (hydrochloride)	0.123457	94.8934	99.0536	0.00946423
Calibration	3	Carmustine	0	Clomipramine (hydrochloride)	0.123457	101.379	100
Calibration	3	Carmustine	75	Clomipramine (hydrochloride)	0	50.6064	43.4071
Calibration	3	Carmustine	25	Clomipramine (hydrochloride)	0	74.0074	72.8104
Calibration	3	Carmustine	8.33333	Clomipramine (hydrochloride)	0	92.072	95.5085
Calibration	3	Carmustine	2.77778	Clomipramine (hydrochloride)	0	93.3359	97.0966
Calibration	3	Carmustine	0.925926	Clomipramine (hydrochloride)	0	114.605	100
Calibration	3	Carmustine	0	Clomipramine (hydrochloride)	0	95.6466	100
Calibration	3	Raloxifene	5	Estradiol	10	105.745	91.9503	-0.254339
Calibration	3	Raloxifene	1.66667	Estradiol	10	103.358	89.5026	-0.244489
Calibration	3	Raloxifene	0.555556	Estradiol	10	101.136	87.2251	-0.152636
Calibration	3	Raloxifene	0.185185	Estradiol	10	88.4591	74.2277	-0.125052
Calibration	3	Raloxifene	0.0617284	Estradiol	10	102.119	88.233	-0.173177
Calibration	3	Raloxifene	0	Estradiol	10	95.6211	81.5707
Calibration	3	Raloxifene	5	Estradiol	3.33333	114.835	100	-0.397595
Calibration	3	Raloxifene	1.66667	Estradiol	3.33333	100.319	86.3874	-0.274717
Calibration	3	Raloxifene	0.555556	Estradiol	3.33333	103.536	89.6859	-0.24514
Calibration	3	Raloxifene	0.185185	Estradiol	3.33333	89.9145	75.7199	-0.19821
Calibration	3	Raloxifene	0.0617284	Estradiol	3.33333	90.9869	76.8194	-0.125951
Calibration	3	Raloxifene	0	Estradiol	3.33333	88.1144	73.8743
Calibration	3	Raloxifene	5	Estradiol	1.11111	83.6078	69.2539	0.0141442
Calibration	3	Raloxifene	1.66667	Estradiol	1.11111	104.226	90.3927	-0.212783
Calibration	3	Raloxifene	0.555556	Estradiol	1.11111	95.2892	81.2304	-0.0477697
Calibration	3	Raloxifene	0.185185	Estradiol	1.11111	96.0424	82.0026	-0.164274
Calibration	3	Raloxifene	0.0617284	Estradiol	1.11111	96.7701	82.7487	-0.0740693
Calibration	3	Raloxifene	0	Estradiol	1.11111	100.587	86.6623
Calibration	3	Raloxifene	5	Estradiol	0.37037	100.255	86.322	-0.17767
Calibration	3	Raloxifene	1.66667	Estradiol	0.37037	103.753	89.9084	-0.228609
Calibration	3	Raloxifene	0.555556	Estradiol	0.37037	88.7144	74.4895	-0.00322462
Calibration	3	Raloxifene	0.185185	Estradiol	0.37037	95.4934	81.4398	-0.178256
Calibration	3	Raloxifene	0.0617284	Estradiol	0.37037	95.5062	81.4529	-0.0836421
Calibration	3	Raloxifene	0	Estradiol	0.37037	98.0595	84.0707
Calibration	3	Raloxifene	5	Estradiol	0.123457	96.2466	82.212	-0.118319
Calibration	3	Raloxifene	1.66667	Estradiol	0.123457	107.43	93.678	-0.248455
Calibration	3	Raloxifene	0.555556	Estradiol	0.123457	97.7914	83.7958	-0.0765419
Calibration	3	Raloxifene	0.185185	Estradiol	0.123457	88.9697	74.7513	-0.0944349
Calibration	3	Raloxifene	0.0617284	Estradiol	0.123457	102.655	88.7827	-0.137482
Calibration	3	Raloxifene	0	Estradiol	0.123457	100.243	86.3089
Calibration	3	Raloxifene	5	Estradiol	0	95.5956	81.5445
Calibration	3	Raloxifene	1.66667	Estradiol	0	93.8465	79.7513
Calibration	3	Raloxifene	0.555556	Estradiol	0	102.106	88.2199
Calibration	3	Raloxifene	0.185185	Estradiol	0	89.8634	75.6675
Calibration	3	Raloxifene	0.0617284	Estradiol	0	100.855	86.9372
Calibration	3	Raloxifene	0	Estradiol	0	113.596	100
Calibration	1	Pralatrexate	0.04	Cinacalcet (hydrochloride)	10	6.38703	0	0
Calibration	1	Pralatrexate	0.0133333	Cinacalcet (hydrochloride)	10	6.88531	0	0
Calibration	1	Pralatrexate	0.00444444	Cinacalcet (hydrochloride)	10	4.54793	0	0
Calibration	1	Pralatrexate	0.00148148	Cinacalcet (hydrochloride)	10	4.51169	0	0
Calibration	1	Pralatrexate	0.000493827	Cinacalcet (hydrochloride)	10	7.29299	0	0
Calibration	1	Pralatrexate	0	Cinacalcet (hydrochloride)	10	4.62946	0
Calibration	1	Pralatrexate	0.04	Cinacalcet (hydrochloride)	3.33333	67.7659	78.3376	-0.244943
Calibration	1	Pralatrexate	0.0133333	Cinacalcet (hydrochloride)	3.33333	56.3417	62.8785	-0.123884
Calibration	1	Pralatrexate	0.00444444	Cinacalcet (hydrochloride)	3.33333	51.9841	56.9817	-0.168352
Calibration	1	Pralatrexate	0.00148148	Cinacalcet (hydrochloride)	3.33333	50.7519	55.3145	-0.0147113
Calibration	1	Pralatrexate	0.000493827	Cinacalcet (hydrochloride)	3.33333	53.7507	59.3723	-0.189354
Calibration	1	Pralatrexate	0	Cinacalcet (hydrochloride)	3.33333	49.6648	53.8433
Calibration	1	Pralatrexate	0.04	Cinacalcet (hydrochloride)	1.11111	81.8808	97.4378	-0.0411916
Calibration	1	Pralatrexate	0.0133333	Cinacalcet (hydrochloride)	1.11111	82.5784	98.3818	-0.108748
Calibration	1	Pralatrexate	0.00444444	Cinacalcet (hydrochloride)	1.11111	64.441	73.8384	-0.0425845
Calibration	1	Pralatrexate	0.00148148	Cinacalcet (hydrochloride)	1.11111	81.1198	96.408	-0.0308937
Calibration	1	Pralatrexate	0.000493827	Cinacalcet (hydrochloride)	1.11111	71.8337	83.8421	-0.137587
Calibration	1	Pralatrexate	0	Cinacalcet (hydrochloride)	1.11111	78.8367	93.3186
Calibration	1	Pralatrexate	0.04	Cinacalcet (hydrochloride)	0.37037	96.4577	100	-0.0321197
Calibration	1	Pralatrexate	0.0133333	Cinacalcet (hydrochloride)	0.37037	79.3078	93.9561	-0.0319582
Calibration	1	Pralatrexate	0.00444444	Cinacalcet (hydrochloride)	0.37037	69.1067	80.152	-0.0798519
Calibration	1	Pralatrexate	0.00148148	Cinacalcet (hydrochloride)	0.37037	92.7976	100	-0.0321197
Calibration	1	Pralatrexate	0.000493827	Cinacalcet (hydrochloride)	0.37037	68.7534	79.6739	-0.0698498
Calibration	1	Pralatrexate	0	Cinacalcet (hydrochloride)	0.37037	81.4006	96.788
Calibration	1	Pralatrexate	0.04	Cinacalcet (hydrochloride)	0.123457	80.0417	94.9491	0.0505088
Calibration	1	Pralatrexate	0.0133333	Cinacalcet (hydrochloride)	0.123457	74.4791	87.4218	0.0635037
Calibration	1	Pralatrexate	0.00444444	Cinacalcet (hydrochloride)	0.123457	67.8565	78.4602	-0.0389849
Calibration	1	Pralatrexate	0.00148148	Cinacalcet (hydrochloride)	0.123457	74.6693	87.6793	0.123207
Calibration	1	Pralatrexate	0.000493827	Cinacalcet (hydrochloride)	0.123457	65.1205	74.7579	0.00343263
Calibration	1	Pralatrexate	0	Cinacalcet (hydrochloride)	0.123457	91.0038	100
Calibration	1	Pralatrexate	0.04	Cinacalcet (hydrochloride)	0	90.4421	100
Calibration	1	Pralatrexate	0.0133333	Cinacalcet (hydrochloride)	0	79.172	93.7722
Calibration	1	Pralatrexate	0.00444444	Cinacalcet (hydrochloride)	0	64.9755	74.5617
Calibration	1	Pralatrexate	0.00148148	Cinacalcet (hydrochloride)	0	91.6742	100
Calibration	1	Pralatrexate	0.000493827	Cinacalcet (hydrochloride)	0	65.3742	75.1011
Calibration	1	Pralatrexate	0	Cinacalcet (hydrochloride)	0	83.7742	100
Calibration	1	Sorafenib	40	Sumatriptan (succinate)	6	3.01685	0	0
Calibration	1	Sorafenib	13.3333	Sumatriptan (succinate)	6	21.5075	15.1112	-0.0621467
Calibration	1	Sorafenib	4.44444	Sumatriptan (succinate)	6	48.9581	50.7709	-0.0332261
Calibration	1	Sorafenib	1.48148	Sumatriptan (succinate)	6	108.136	100	-0.0562551
Calibration	1	Sorafenib	0.493827	Sumatriptan (succinate)	6	79.6521	90.6438	-0.0734275
Calibration	1	Sorafenib	0	Sumatriptan (succinate)	6	82.524	94.3745
Calibration	1	Sorafenib	40	Sumatriptan (succinate)	2	3.68726	0	0
Calibration	1	Sorafenib	13.3333	Sumatriptan (succinate)	2	21.9243	15.6526	-0.0726194
Calibration	1	Sorafenib	4.44444	Sumatriptan (succinate)	2	51.1415	53.6072	-0.0885705
Calibration	1	Sorafenib	1.48148	Sumatriptan (succinate)	2	95.0806	100	-0.109921
Calibration	1	Sorafenib	0.493827	Sumatriptan (succinate)	2	79.9692	91.0557	-0.124916
Calibration	1	Sorafenib	0	Sumatriptan (succinate)	2	78.3928	89.0079
Calibration	1	Sorafenib	40	Sumatriptan (succinate)	0.666667	2.64541	0	0
Calibration	1	Sorafenib	13.3333	Sumatriptan (succinate)	0.666667	20.5291	13.8402	-0.0441332
Calibration	1	Sorafenib	4.44444	Sumatriptan (succinate)	0.666667	49.239	51.1357	-0.00859127
Calibration	1	Sorafenib	1.48148	Sumatriptan (succinate)	0.666667	102.654	100	0
Calibration	1	Sorafenib	0.493827	Sumatriptan (succinate)	0.666667	76.2366	86.2069	0.0205955
Calibration	1	Sorafenib	0	Sumatriptan (succinate)	0.666667	92.7251	100
Calibration	1	Sorafenib	40	Sumatriptan (succinate)	0.222222	2.32832	0	0
Calibration	1	Sorafenib	13.3333	Sumatriptan (succinate)	0.222222	18.2008	10.8156	-0.0170048
Calibration	1	Sorafenib	4.44444	Sumatriptan (succinate)	0.222222	45.3887	46.1339	0.0247997
Calibration	1	Sorafenib	1.48148	Sumatriptan (succinate)	0.222222	111.932	100	-0.0330705
Calibration	1	Sorafenib	0.493827	Sumatriptan (succinate)	0.222222	81.4006	92.9151	-0.0756771
Calibration	1	Sorafenib	0	Sumatriptan (succinate)	0.222222	84.3088	96.693
Calibration	1	Sorafenib	40	Sumatriptan (succinate)	0.0740741	1.86628	0	0
Calibration	1	Sorafenib	13.3333	Sumatriptan (succinate)	0.0740741	21.1904	14.6993	-0.0606791
Calibration	1	Sorafenib	4.44444	Sumatriptan (succinate)	0.0740741	47.6264	49.0408	-0.0300674
Calibration	1	Sorafenib	1.48148	Sumatriptan (succinate)	0.0740741	101.884	100	-0.0843827
Calibration	1	Sorafenib	0.493827	Sumatriptan (succinate)	0.0740741	78.266	88.8431	-0.0802484
Calibration	1	Sorafenib	0	Sumatriptan (succinate)	0.0740741	80.3588	91.5617
Calibration	1	Sorafenib	40	Sumatriptan (succinate)	0	2.28302	0
Calibration	1	Sorafenib	13.3333	Sumatriptan (succinate)	0	17.1317	9.42686
Calibration	1	Sorafenib	4.44444	Sumatriptan (succinate)	0	48.5776	50.2766
Calibration	1	Sorafenib	1.48148	Sumatriptan (succinate)	0	97.3637	100
Calibration	1	Sorafenib	0.493827	Sumatriptan (succinate)	0	77.8221	88.2664
Calibration	1	Sorafenib	0	Sumatriptan (succinate)	0	86.8545	100
Calibration	1	Axitinib	4.5	Progesterone	4	36.8092	37.8052	0.147559
Calibration	1	Axitinib	1.5	Progesterone	4	55.1912	63.6063	-0.0735741
Calibration	1	Axitinib	0.5	Progesterone	4	53.8503	61.7243	-0.0245129
Calibration	1	Axitinib	0.166667	Progesterone	4	67.3854	80.7223	-0.146617
Calibration	1	Axitinib	0.0555556	Progesterone	4	59.7572	70.0153	-0.0691166
Calibration	1	Axitinib	0	Progesterone	4	56.9397	66.0605
Calibration	1	Axitinib	4.5	Progesterone	1.33333	38.5487	40.2467	0.17606
Calibration	1	Axitinib	1.5	Progesterone	1.33333	55.7076	64.3311	-0.0241945
Calibration	1	Axitinib	0.5	Progesterone	1.33333	64.8759	77.1999	-0.119596
Calibration	1	Axitinib	0.166667	Progesterone	1.33333	77.206	94.5066	-0.217955
Calibration	1	Axitinib	0.0555556	Progesterone	1.33333	61.9768	73.1307	-0.0367425
Calibration	1	Axitinib	0	Progesterone	1.33333	61.6778	72.7111
Calibration	1	Axitinib	4.5	Progesterone	0.444444	54.0587	62.0168	-0.00319428
Calibration	1	Axitinib	1.5	Progesterone	0.444444	60.6813	71.3123	-0.0528618
Calibration	1	Axitinib	0.5	Progesterone	0.444444	64.2327	76.297	-0.0672113
Calibration	1	Axitinib	0.166667	Progesterone	0.444444	71.7521	86.8515	-0.0930824
Calibration	1	Axitinib	0.0555556	Progesterone	0.444444	58.6972	68.5275	0.0554486
Calibration	1	Axitinib	0	Progesterone	0.444444	65.1205	77.5432
Calibration	1	Axitinib	4.5	Progesterone	0.148148	63.7978	75.6867	-0.113992
Calibration	1	Axitinib	1.5	Progesterone	0.148148	56.1696	64.9797	0.0381832
Calibration	1	Axitinib	0.5	Progesterone	0.148148	66.3345	79.2472	-0.0675041
Calibration	1	Axitinib	0.166667	Progesterone	0.148148	75.0317	91.4547	-0.106562
Calibration	1	Axitinib	0.0555556	Progesterone	0.148148	66.724	79.794	-0.0261204
Calibration	1	Axitinib	0	Progesterone	0.148148	67.4398	80.7986
Calibration	1	Axitinib	4.5	Progesterone	0.0493827	68.5541	82.3627	-0.0932344
Calibration	1	Axitinib	1.5	Progesterone	0.0493827	66.1805	79.031	-0.00867261
Calibration	1	Axitinib	0.5	Progesterone	0.0493827	66.6697	79.7177	0.0264842
Calibration	1	Axitinib	0.166667	Progesterone	0.0493827	82.678	100	-0.0820193
Calibration	1	Axitinib	0.0555556	Progesterone	0.0493827	76.0917	92.9425	-0.0525342
Calibration	1	Axitinib	0	Progesterone	0.0493827	75.2763	91.7981
Calibration	1	Axitinib	4.5	Progesterone	0	66.561	79.5651
Calibration	1	Axitinib	1.5	Progesterone	0	70.5381	85.1475
Calibration	1	Axitinib	0.5	Progesterone	0	73.7996	89.7253
Calibration	1	Axitinib	0.166667	Progesterone	0	88.4218	100
Calibration	1	Axitinib	0.0555556	Progesterone	0	77.9308	95.5239
Calibration	1	Axitinib	0	Progesterone	0	81.1198	100
Calibration	1	Allopurinol	60	Terazosin (hydrochloride dihydrate)	2.5	80.0236	95.8648	-0.034914
Calibration	1	Allopurinol	20	Terazosin (hydrochloride dihydrate)	2.5	82.2432	98.8981	-0.181443
Calibration	1	Allopurinol	6.66667	Terazosin (hydrochloride dihydrate)	2.5	88.4671	100	-0.10177
Calibration	1	Allopurinol	2.22222	Terazosin (hydrochloride dihydrate)	2.5	77.3872	92.262	-0.0588135
Calibration	1	Allopurinol	0.740741	Terazosin (hydrochloride dihydrate)	2.5	74.5425	88.3744	-0.0638542
Calibration	1	Allopurinol	0	Terazosin (hydrochloride dihydrate)	2.5	77.4687	92.3734
Calibration	1	Allopurinol	60	Terazosin (hydrochloride dihydrate)	0.833333	88.9563	100	0
Calibration	1	Allopurinol	20	Terazosin (hydrochloride dihydrate)	0.833333	74.5697	88.4115	-0.00990467
Calibration	1	Allopurinol	6.66667	Terazosin (hydrochloride dihydrate)	0.833333	77.5956	92.5467	0.0469234
Calibration	1	Allopurinol	2.22222	Terazosin (hydrochloride dihydrate)	0.833333	76.4994	91.0487	0.0246379
Calibration	1	Allopurinol	0.740741	Terazosin (hydrochloride dihydrate)	0.833333	72.3501	85.3782	0.0337997
Calibration	1	Allopurinol	0	Terazosin (hydrochloride dihydrate)	0.833333	94.9085	100
Calibration	1	Allopurinol	60	Terazosin (hydrochloride dihydrate)	0.277778	97.726	100	-0.0875325
Calibration	1	Allopurinol	20	Terazosin (hydrochloride dihydrate)	0.277778	73.102	86.4058	-0.0663696
Calibration	1	Allopurinol	6.66667	Terazosin (hydrochloride dihydrate)	0.277778	76.1098	90.5163	-0.0178879
Calibration	1	Allopurinol	2.22222	Terazosin (hydrochloride dihydrate)	0.277778	73.093	86.3935	-0.010664
Calibration	1	Allopurinol	0.740741	Terazosin (hydrochloride dihydrate)	0.277778	86.1207	100	-0.19011
Calibration	1	Allopurinol	0	Terazosin (hydrochloride dihydrate)	0.277778	76.6443	91.2468
Calibration	1	Allopurinol	60	Terazosin (hydrochloride dihydrate)	0.0925926	104.475	100	0
Calibration	1	Allopurinol	20	Terazosin (hydrochloride dihydrate)	0.0925926	70.4838	82.8278	0.0459329
Calibration	1	Allopurinol	6.66667	Terazosin (hydrochloride dihydrate)	0.0925926	86.7186	100	-0.0276093
Calibration	1	Allopurinol	2.22222	Terazosin (hydrochloride dihydrate)	0.0925926	70.1667	82.3945	0.11118
Calibration	1	Allopurinol	0.740741	Terazosin (hydrochloride dihydrate)	0.0925926	85.6949	100	-0.112418
Calibration	1	Allopurinol	0	Terazosin (hydrochloride dihydrate)	0.0925926	85.7855	100
Calibration	1	Allopurinol	60	Terazosin (hydrochloride dihydrate)	0.0308642	103.588	100	0
Calibration	1	Allopurinol	20	Terazosin (hydrochloride dihydrate)	0.0308642	76.4722	91.0115	-0.0359044
Calibration	1	Allopurinol	6.66667	Terazosin (hydrochloride dihydrate)	0.0308642	77.7224	92.7201	0.04519
Calibration	1	Allopurinol	2.22222	Terazosin (hydrochloride dihydrate)	0.0308642	72.1508	85.1059	0.0840659
Calibration	1	Allopurinol	0.740741	Terazosin (hydrochloride dihydrate)	0.0308642	80.0598	95.9143	-0.0715612
Calibration	1	Allopurinol	0	Terazosin (hydrochloride dihydrate)	0.0308642	87.5883	100
Calibration	1	Allopurinol	60	Terazosin (hydrochloride dihydrate)	0	100.507	100
Calibration	1	Allopurinol	20	Terazosin (hydrochloride dihydrate)	0	73.8449	87.4211
Calibration	1	Allopurinol	6.66667	Terazosin (hydrochloride dihydrate)	0	81.0292	97.2391
Calibration	1	Allopurinol	2.22222	Terazosin (hydrochloride dihydrate)	0	78.3022	93.5124
Calibration	1	Allopurinol	0.740741	Terazosin (hydrochloride dihydrate)	0	74.8233	88.7582
Calibration	1	Allopurinol	0	Terazosin (hydrochloride dihydrate)	0	83.0495	100
Calibration	1	5-Fluorouracil	50	Foretinib	28.25	0.661352	0	0
Calibration	1	5-Fluorouracil	16.6667	Foretinib	28.25	0.317086	0	0
Calibration	1	5-Fluorouracil	5.55556	Foretinib	28.25	0.262729	0	0
Calibration	1	5-Fluorouracil	1.85185	Foretinib	28.25	0.353325	0	0
Calibration	1	5-Fluorouracil	0.617284	Foretinib	28.25	0.317086	0	0
Calibration	1	5-Fluorouracil	0	Foretinib	28.25	1.25929	0
Calibration	1	5-Fluorouracil	50	Foretinib	9.41667	1.94782	0	0
Calibration	1	5-Fluorouracil	16.6667	Foretinib	9.41667	1.54919	0	0
Calibration	1	5-Fluorouracil	5.55556	Foretinib	9.41667	1.72133	0	0
Calibration	1	5-Fluorouracil	1.85185	Foretinib	9.41667	2.04747	0	0
Calibration	1	5-Fluorouracil	0.617284	Foretinib	9.41667	2.17431	0	0
Calibration	1	5-Fluorouracil	0	Foretinib	9.41667	2.84472	0
Calibration	1	5-Fluorouracil	50	Foretinib	3.13889	19.451	13.2923	0.0635142
Calibration	1	5-Fluorouracil	16.6667	Foretinib	3.13889	17.4216	10.4754	0.0363157
Calibration	1	5-Fluorouracil	5.55556	Foretinib	3.13889	24.5697	20.3974	-0.0323293
Calibration	1	5-Fluorouracil	1.85185	Foretinib	3.13889	26.7983	23.4909	-0.064202
Calibration	1	5-Fluorouracil	0.617284	Foretinib	3.13889	22.7487	17.8697	0.0342052
Calibration	1	5-Fluorouracil	0	Foretinib	3.13889	25.2129	21.2902
Calibration	1	5-Fluorouracil	50	Foretinib	1.0463	59.576	68.9889	-0.0632178
Calibration	1	5-Fluorouracil	16.6667	Foretinib	1.0463	49.1303	54.4894	-0.0948559
Calibration	1	5-Fluorouracil	5.55556	Foretinib	1.0463	52.3011	58.8908	-0.0413289
Calibration	1	5-Fluorouracil	1.85185	Foretinib	1.0463	50.5889	56.5141	-0.0205507
Calibration	1	5-Fluorouracil	0.617284	Foretinib	1.0463	51.6941	58.0483	0.0987173
Calibration	1	5-Fluorouracil	0	Foretinib	1.0463	58.8059	67.92
Calibration	1	5-Fluorouracil	50	Foretinib	0.348765	64.1239	75.3018	0.0718306
Calibration	1	5-Fluorouracil	16.6667	Foretinib	0.348765	56.5682	64.8139	-0.0557812
Calibration	1	5-Fluorouracil	5.55556	Foretinib	0.348765	64.9393	76.4336	-0.0435912
Calibration	1	5-Fluorouracil	1.85185	Foretinib	0.348765	60.9531	70.9004	0.00780602
Calibration	1	5-Fluorouracil	0.617284	Foretinib	0.348765	65.3107	76.9492	0.124497
Calibration	1	5-Fluorouracil	0	Foretinib	0.348765	74.2798	89.3989
Calibration	1	5-Fluorouracil	50	Foretinib	0	76.3454	92.2661
Calibration	1	5-Fluorouracil	16.6667	Foretinib	0	57.6101	66.2601
Calibration	1	5-Fluorouracil	5.55556	Foretinib	0	67.9562	80.6212
Calibration	1	5-Fluorouracil	1.85185	Foretinib	0	67.6391	80.1811
Calibration	1	5-Fluorouracil	0.617284	Foretinib	0	86.9179	100
Calibration	1	5-Fluorouracil	0	Foretinib	0	81.917	100
Calibration	1	Hydroxyurea	45	Orantinib	26	97.8166	100	-0.182224
Calibration	1	Hydroxyurea	15	Orantinib	26	68.7806	74.4703	-0.0196539
Calibration	1	Hydroxyurea	5	Orantinib	26	64.5769	69.1559	0.0422945
Calibration	1	Hydroxyurea	1.66667	Orantinib	26	72.1417	78.7195	-0.0773196
Calibration	1	Hydroxyurea	0.555556	Orantinib	26	71.6072	78.0438	-0.0474272
Calibration	1	Hydroxyurea	0	Orantinib	26	74.5606	81.7776
Calibration	1	Hydroxyurea	45	Orantinib	8.66667	116.67	100	0
Calibration	1	Hydroxyurea	15	Orantinib	8.66667	75.7746	83.3123	0.0534876
Calibration	1	Hydroxyurea	5	Orantinib	8.66667	79.3622	87.8479	0.0188982
Calibration	1	Hydroxyurea	1.66667	Orantinib	8.66667	76.8527	84.6753	0.0213034
Calibration	1	Hydroxyurea	0.555556	Orantinib	8.66667	81.5999	90.6769	-0.0104226
Calibration	1	Hydroxyurea	0	Orantinib	8.66667	92.1634	100
Calibration	1	Hydroxyurea	45	Orantinib	2.88889	103.968	100	0
Calibration	1	Hydroxyurea	15	Orantinib	2.88889	85.2872	95.3384	-0.0667736
Calibration	1	Hydroxyurea	5	Orantinib	2.88889	77.0882	84.9731	0.0476463
Calibration	1	Hydroxyurea	1.66667	Orantinib	2.88889	80.9114	89.8064	-0.030008
Calibration	1	Hydroxyurea	0.555556	Orantinib	2.88889	78.8096	87.1492	0.024854
Calibration	1	Hydroxyurea	0	Orantinib	2.88889	89.7717	100
Calibration	1	Hydroxyurea	45	Orantinib	0.962963	107.655	100	-0.149582
Calibration	1	Hydroxyurea	15	Orantinib	0.962963	80.5943	89.4056	-0.140066
Calibration	1	Hydroxyurea	5	Orantinib	0.962963	82.6055	91.9482	-0.156337
Calibration	1	Hydroxyurea	1.66667	Orantinib	0.962963	78.2841	86.4849	-0.126639
Calibration	1	Hydroxyurea	0.555556	Orantinib	0.962963	79.4709	87.9853	-0.117584
Calibration	1	Hydroxyurea	0	Orantinib	0.962963	77.1426	85.0418
Calibration	1	Hydroxyurea	45	Orantinib	0.320988	100.879	100	0
Calibration	1	Hydroxyurea	15	Orantinib	0.320988	82.1073	91.3183	-0.026572
Calibration	1	Hydroxyurea	5	Orantinib	0.320988	84.2091	93.9755	-0.0423777
Calibration	1	Hydroxyurea	1.66667	Orantinib	0.320988	83.3756	92.9218	-0.0611614
Calibration	1	Hydroxyurea	0.555556	Orantinib	0.320988	75.6568	83.1634	0.0647119
Calibration	1	Hydroxyurea	0	Orantinib	0.320988	90.2519	100
Calibration	1	Hydroxyurea	45	Orantinib	0	95.0716	100
Calibration	1	Hydroxyurea	15	Orantinib	0	80.0054	88.6611
Calibration	1	Hydroxyurea	5	Orantinib	0	80.857	89.7377
Calibration	1	Hydroxyurea	1.66667	Orantinib	0	78.5378	86.8056
Calibration	1	Hydroxyurea	0.555556	Orantinib	0	80.7755	89.6346
Calibration	1	Hydroxyurea	0	Orantinib	0	88.9745	100
Calibration	2	Pralatrexate	0.04	Cinacalcet (hydrochloride)	10	9.40101	0	0
Calibration	2	Pralatrexate	0.0133333	Cinacalcet (hydrochloride)	10	6.15255	0	0
Calibration	2	Pralatrexate	0.00444444	Cinacalcet (hydrochloride)	10	5.30313	0	0
Calibration	2	Pralatrexate	0.00148148	Cinacalcet (hydrochloride)	10	6.88718	0	0
Calibration	2	Pralatrexate	0.000493827	Cinacalcet (hydrochloride)	10	8.87299	0	0
Calibration	2	Pralatrexate	0	Cinacalcet (hydrochloride)	10	5.55566	0
Calibration	2	Pralatrexate	0.04	Cinacalcet (hydrochloride)	3.33333	59.0461	53.4203	-0.0156593
Calibration	2	Pralatrexate	0.0133333	Cinacalcet (hydrochloride)	3.33333	65.5086	61.1538	-0.0929945
Calibration	2	Pralatrexate	0.00444444	Cinacalcet (hydrochloride)	3.33333	53.4675	46.7445	-0.0372245
Calibration	2	Pralatrexate	0.00148148	Cinacalcet (hydrochloride)	3.33333	52.1704	45.1923	-0.0301075
Calibration	2	Pralatrexate	0.000493827	Cinacalcet (hydrochloride)	3.33333	47.3609	39.4368	-0.00481911
Calibration	2	Pralatrexate	0	Cinacalcet (hydrochloride)	3.33333	57.7376	51.8544
Calibration	2	Pralatrexate	0.04	Cinacalcet (hydrochloride)	1.11111	91.1634	91.8544	0.081456
Calibration	2	Pralatrexate	0.0133333	Cinacalcet (hydrochloride)	1.11111	77.6989	75.7418	0.242582
Calibration	2	Pralatrexate	0.00444444	Cinacalcet (hydrochloride)	1.11111	79.8569	78.3242	0.0464286
Calibration	2	Pralatrexate	0.00148148	Cinacalcet (hydrochloride)	1.11111	68.0454	64.1896	0.171566
Calibration	2	Pralatrexate	0.000493827	Cinacalcet (hydrochloride)	1.11111	72.4647	69.478	0.056456
Calibration	2	Pralatrexate	0	Cinacalcet (hydrochloride)	1.11111	100.346	100
Calibration	2	Pralatrexate	0.04	Cinacalcet (hydrochloride)	0.37037	82.4855	81.4698	0.166896
Calibration	2	Pralatrexate	0.0133333	Cinacalcet (hydrochloride)	0.37037	85.975	85.6456	0.125137
Calibration	2	Pralatrexate	0.00444444	Cinacalcet (hydrochloride)	0.37037	85.6077	85.206	-0.0376615
Calibration	2	Pralatrexate	0.00148148	Cinacalcet (hydrochloride)	0.37037	83.1972	82.3214	-0.0247258
Calibration	2	Pralatrexate	0.000493827	Cinacalcet (hydrochloride)	0.37037	81.3491	80.1099	-0.0636903
Calibration	2	Pralatrexate	0	Cinacalcet (hydrochloride)	0.37037	96.4321	98.1593
Calibration	2	Pralatrexate	0.04	Cinacalcet (hydrochloride)	0.123457	95.1464	96.6209	0.0337912
Calibration	2	Pralatrexate	0.0133333	Cinacalcet (hydrochloride)	0.123457	100.059	100	0
Calibration	2	Pralatrexate	0.00444444	Cinacalcet (hydrochloride)	0.123457	79.3289	77.6923	0.0527473
Calibration	2	Pralatrexate	0.00148148	Cinacalcet (hydrochloride)	0.123457	77.6989	75.7418	0.056044
Calibration	2	Pralatrexate	0.000493827	Cinacalcet (hydrochloride)	0.123457	78.9501	77.239	-0.0211538
Calibration	2	Pralatrexate	0	Cinacalcet (hydrochloride)	0.123457	98.9459	100
Calibration	2	Pralatrexate	0.04	Cinacalcet (hydrochloride)	0	106.258	100
Calibration	2	Pralatrexate	0.0133333	Cinacalcet (hydrochloride)	0	110.987	100
Calibration	2	Pralatrexate	0.00444444	Cinacalcet (hydrochloride)	0	83.7367	82.967
Calibration	2	Pralatrexate	0.00148148	Cinacalcet (hydrochloride)	0	82.3822	81.3462
Calibration	2	Pralatrexate	0.000493827	Cinacalcet (hydrochloride)	0	77.1824	75.1236
Calibration	2	Pralatrexate	0	Cinacalcet (hydrochloride)	0	97.9702	100
Calibration	2	Sorafenib	40	Sumatriptan (succinate)	6	3.63873	0	0
Calibration	2	Sorafenib	13.3333	Sumatriptan (succinate)	6	23.933	10.1791	-0.0702563
Calibration	2	Sorafenib	4.44444	Sumatriptan (succinate)	6	64.1426	53.1396	-0.113542
Calibration	2	Sorafenib	1.48148	Sumatriptan (succinate)	6	62.5127	51.3981	0.0736573
Calibration	2	Sorafenib	0.493827	Sumatriptan (succinate)	6	96.9601	88.2021	-0.162039
Calibration	2	Sorafenib	0	Sumatriptan (succinate)	6	90.8075	81.6286
Calibration	2	Sorafenib	40	Sumatriptan (succinate)	2	3.05332	0	0
Calibration	2	Sorafenib	13.3333	Sumatriptan (succinate)	2	26.8141	13.2573	-0.0984046
Calibration	2	Sorafenib	4.44444	Sumatriptan (succinate)	2	72.5909	62.1658	-0.168899
Calibration	2	Sorafenib	1.48148	Sumatriptan (succinate)	2	71.7874	61.3073	0.0236524
Calibration	2	Sorafenib	0.493827	Sumatriptan (succinate)	2	99.8986	91.3417	-0.133292
Calibration	2	Sorafenib	0	Sumatriptan (succinate)	2	97.1896	88.4474
Calibration	2	Sorafenib	40	Sumatriptan (succinate)	0.666667	2.18094	0	0
Calibration	2	Sorafenib	13.3333	Sumatriptan (succinate)	0.666667	25.517	11.8715	-0.0880712
Calibration	2	Sorafenib	4.44444	Sumatriptan (succinate)	0.666667	63.6261	52.5877	-0.119825
Calibration	2	Sorafenib	1.48148	Sumatriptan (succinate)	0.666667	74.2668	63.9563	-0.0685232
Calibration	2	Sorafenib	0.493827	Sumatriptan (succinate)	0.666667	101.368	92.9115	-0.229469
Calibration	2	Sorafenib	0	Sumatriptan (succinate)	0.666667	88.6495	79.323
Calibration	2	Sorafenib	40	Sumatriptan (succinate)	0.222222	3.56986	0	0
Calibration	2	Sorafenib	13.3333	Sumatriptan (succinate)	0.222222	24.1625	10.4243	-0.0664505
Calibration	2	Sorafenib	4.44444	Sumatriptan (succinate)	0.222222	61.0549	49.8406	0.00237851
Calibration	2	Sorafenib	1.48148	Sumatriptan (succinate)	0.222222	74.7145	64.4346	0.0599189
Calibration	2	Sorafenib	0.493827	Sumatriptan (succinate)	0.222222	107.486	99.4481	-0.131606
Calibration	2	Sorafenib	0	Sumatriptan (succinate)	0.222222	105.971	97.8293
Calibration	2	Sorafenib	40	Sumatriptan (succinate)	0.0740741	2.19242	0	0
Calibration	2	Sorafenib	13.3333	Sumatriptan (succinate)	0.0740741	26.2746	12.6809	-0.0963075
Calibration	2	Sorafenib	4.44444	Sumatriptan (succinate)	0.0740741	62.6619	51.5575	-0.111407
Calibration	2	Sorafenib	1.48148	Sumatriptan (succinate)	0.0740741	67.2074	56.414	0.00425131
Calibration	2	Sorafenib	0.493827	Sumatriptan (succinate)	0.0740741	107.922	99.9142	-0.302741
Calibration	2	Sorafenib	0	Sumatriptan (succinate)	0.0740741	88.3052	78.9551
Calibration	2	Sorafenib	40	Sumatriptan (succinate)	0	2.66304	0
Calibration	2	Sorafenib	13.3333	Sumatriptan (succinate)	0	18.0215	3.86313
Calibration	2	Sorafenib	4.44444	Sumatriptan (succinate)	0	62.3175	51.1896
Calibration	2	Sorafenib	1.48148	Sumatriptan (succinate)	0	81.7853	71.9892
Calibration	2	Sorafenib	0.493827	Sumatriptan (succinate)	0	96.9601	88.2021
Calibration	2	Sorafenib	0	Sumatriptan (succinate)	0	108.003	100
Calibration	2	Axitinib	4.5	Progesterone	4	63.3047	54.4061	-0.150596
Calibration	2	Axitinib	1.5	Progesterone	4	71.2709	63.2695	-0.169252
Calibration	2	Axitinib	0.5	Progesterone	4	73.9454	66.2452	-0.14286
Calibration	2	Axitinib	0.166667	Progesterone	4	68.252	59.9106	-0.00836368
Calibration	2	Axitinib	0.0555556	Progesterone	4	85.8832	79.5275	-0.158942
Calibration	2	Axitinib	0	Progesterone	4	73.3829	65.6194
Calibration	2	Axitinib	4.5	Progesterone	1.33333	74.0602	66.3729	-0.0898431
Calibration	2	Axitinib	1.5	Progesterone	1.33333	73.5207	65.7727	0.0182244
Calibration	2	Axitinib	0.5	Progesterone	1.33333	86.1013	79.7701	-0.0398536
Calibration	2	Axitinib	0.166667	Progesterone	1.33333	61.6747	52.5926	0.335698
Calibration	2	Axitinib	0.0555556	Progesterone	1.33333	83.6219	77.0115	0.158004
Calibration	2	Axitinib	0	Progesterone	1.33333	100.427	95.7088
Calibration	2	Axitinib	4.5	Progesterone	0.444444	75.6787	68.1737	-0.155177
Calibration	2	Axitinib	1.5	Progesterone	0.444444	95.9385	90.7152	-0.286944
Calibration	2	Axitinib	0.5	Progesterone	0.444444	86.1013	79.7701	-0.10235
Calibration	2	Axitinib	0.166667	Progesterone	0.444444	78.1007	70.8685	0.0818846
Calibration	2	Axitinib	0.0555556	Progesterone	0.444444	85.1486	78.7101	0.0644797
Calibration	2	Axitinib	0	Progesterone	0.444444	93.3328	87.8161
Calibration	2	Axitinib	4.5	Progesterone	0.148148	70.2493	62.1328	-0.11062
Calibration	2	Axitinib	1.5	Progesterone	0.148148	75.6672	68.1609	-0.0800722
Calibration	2	Axitinib	0.5	Progesterone	0.148148	84.5172	78.0077	-0.105659
Calibration	2	Axitinib	0.166667	Progesterone	0.148148	106.005	100	-0.233231
Calibration	2	Axitinib	0.0555556	Progesterone	0.148148	104.811	100	-0.174056
Calibration	2	Axitinib	0	Progesterone	0.148148	90.9567	85.1724
Calibration	2	Axitinib	4.5	Progesterone	0.0493827	64.1082	55.3001	-0.0249862
Calibration	2	Axitinib	1.5	Progesterone	0.0493827	70.1919	62.069	0.00123228
Calibration	2	Axitinib	0.5	Progesterone	0.0493827	82.3937	75.645	-0.0591772
Calibration	2	Axitinib	0.166667	Progesterone	0.0493827	100.231	95.4917	-0.162163
Calibration	2	Axitinib	0.0555556	Progesterone	0.0493827	94.1937	88.7739	-0.0338058
Calibration	2	Axitinib	0	Progesterone	0.0493827	93.5509	88.0587
Calibration	2	Axitinib	4.5	Progesterone	0	68.2979	59.9617
Calibration	2	Axitinib	1.5	Progesterone	0	77.8826	70.6258
Calibration	2	Axitinib	0.5	Progesterone	0	85.5733	79.1826
Calibration	2	Axitinib	0.166667	Progesterone	0	95.3186	90.0255
Calibration	2	Axitinib	0.0555556	Progesterone	0	101.563	96.9732
Calibration	2	Axitinib	0	Progesterone	0	104.283	100
Calibration	2	Allopurinol	60	Terazosin (hydrochloride dihydrate)	2.5	84.5746	95.77	0.0422999
Calibration	2	Allopurinol	20	Terazosin (hydrochloride dihydrate)	2.5	80.8555	90.694	0.0930597
Calibration	2	Allopurinol	6.66667	Terazosin (hydrochloride dihydrate)	2.5	87.2951	99.483	0.00516998
Calibration	2	Allopurinol	2.22222	Terazosin (hydrochloride dihydrate)	2.5	87.7542	100	0
Calibration	2	Allopurinol	0.740741	Terazosin (hydrochloride dihydrate)	2.5	66.381	70.9384	0.290616
Calibration	2	Allopurinol	0	Terazosin (hydrochloride dihydrate)	2.5	98.0735	100
Calibration	2	Allopurinol	60	Terazosin (hydrochloride dihydrate)	0.833333	88.4888	100	-0.0651731
Calibration	2	Allopurinol	20	Terazosin (hydrochloride dihydrate)	0.833333	81.4524	91.5087	0.0197399
Calibration	2	Allopurinol	6.66667	Terazosin (hydrochloride dihydrate)	0.833333	82.1182	92.4174	0.0106533
Calibration	2	Allopurinol	2.22222	Terazosin (hydrochloride dihydrate)	0.833333	98.6704	100	-0.0651731
Calibration	2	Allopurinol	0.740741	Terazosin (hydrochloride dihydrate)	0.833333	71.0413	77.2991	0.161836
Calibration	2	Allopurinol	0	Terazosin (hydrochloride dihydrate)	0.833333	82.8987	93.4827
Calibration	2	Allopurinol	60	Terazosin (hydrochloride dihydrate)	0.277778	86.526	98.4333	-0.110606
Calibration	2	Allopurinol	20	Terazosin (hydrochloride dihydrate)	0.277778	104.295	100	-0.126273
Calibration	2	Allopurinol	6.66667	Terazosin (hydrochloride dihydrate)	0.277778	74.2898	81.7327	0.0563998
Calibration	2	Allopurinol	2.22222	Terazosin (hydrochloride dihydrate)	0.277778	108.737	100	-0.126273
Calibration	2	Allopurinol	0.740741	Terazosin (hydrochloride dihydrate)	0.277778	78.2384	87.122	0.00250666
Calibration	2	Allopurinol	0	Terazosin (hydrochloride dihydrate)	0.277778	78.4221	87.3727
Calibration	2	Allopurinol	60	Terazosin (hydrochloride dihydrate)	0.0925926	91.7373	100	-0.0913364
Calibration	2	Allopurinol	20	Terazosin (hydrochloride dihydrate)	0.0925926	95.1694	100	-0.0913364
Calibration	2	Allopurinol	6.66667	Terazosin (hydrochloride dihydrate)	0.0925926	81.2343	91.211	-0.00344666
Calibration	2	Allopurinol	2.22222	Terazosin (hydrochloride dihydrate)	0.0925926	102.057	100	-0.0913364
Calibration	2	Allopurinol	0.740741	Terazosin (hydrochloride dihydrate)	0.0925926	80.075	89.6287	0.0123766
Calibration	2	Allopurinol	0	Terazosin (hydrochloride dihydrate)	0.0925926	80.9818	90.8664
Calibration	2	Allopurinol	60	Terazosin (hydrochloride dihydrate)	0.0308642	121.8	100	-0.10199
Calibration	2	Allopurinol	20	Terazosin (hydrochloride dihydrate)	0.0308642	90.3369	100	-0.10199
Calibration	2	Allopurinol	6.66667	Terazosin (hydrochloride dihydrate)	0.0308642	85.6307	97.2113	-0.0741031
Calibration	2	Allopurinol	2.22222	Terazosin (hydrochloride dihydrate)	0.0308642	98.6704	100	-0.10199
Calibration	2	Allopurinol	0.740741	Terazosin (hydrochloride dihydrate)	0.0308642	97.0175	100	-0.10199
Calibration	2	Allopurinol	0	Terazosin (hydrochloride dihydrate)	0.0308642	80.2013	89.801
Calibration	2	Allopurinol	60	Terazosin (hydrochloride dihydrate)	0	97.9472	100
Calibration	2	Allopurinol	20	Terazosin (hydrochloride dihydrate)	0	90.6009	100
Calibration	2	Allopurinol	6.66667	Terazosin (hydrochloride dihydrate)	0	91.2781	100
Calibration	2	Allopurinol	2.22222	Terazosin (hydrochloride dihydrate)	0	87.9838	100
Calibration	2	Allopurinol	0.740741	Terazosin (hydrochloride dihydrate)	0	99.3935	100
Calibration	2	Allopurinol	0	Terazosin (hydrochloride dihydrate)	0	87.6739	100
Calibration	2	5-Fluorouracil	50	Foretinib	28.25	0.528017	0	0
Calibration	2	5-Fluorouracil	16.6667	Foretinib	28.25	0.378795	0	0
Calibration	2	5-Fluorouracil	5.55556	Foretinib	28.25	0.298445	0	0
Calibration	2	5-Fluorouracil	1.85185	Foretinib	28.25	0.50506	0	0
Calibration	2	5-Fluorouracil	0.617284	Foretinib	28.25	0.367316	0	0
Calibration	2	5-Fluorouracil	0	Foretinib	28.25	1.343	0
Calibration	2	5-Fluorouracil	50	Foretinib	9.41667	1.30856	0	0
Calibration	2	5-Fluorouracil	16.6667	Foretinib	9.41667	1.7218	0	0
Calibration	2	5-Fluorouracil	5.55556	Foretinib	9.41667	1.83658	0	0
Calibration	2	5-Fluorouracil	1.85185	Foretinib	9.41667	3.62725	0	0
Calibration	2	5-Fluorouracil	0.617284	Foretinib	9.41667	1.81363	0	0
Calibration	2	5-Fluorouracil	0	Foretinib	9.41667	4.22414	0
Calibration	2	5-Fluorouracil	50	Foretinib	3.13889	12.9479	0	0.130091
Calibration	2	5-Fluorouracil	16.6667	Foretinib	3.13889	24.4151	12.8519	0.00485622
Calibration	2	5-Fluorouracil	5.55556	Foretinib	3.13889	23.4164	11.5696	0.0357565
Calibration	2	5-Fluorouracil	1.85185	Foretinib	3.13889	34.9525	26.3817	-0.0966407
Calibration	2	5-Fluorouracil	0.617284	Foretinib	3.13889	19.9499	7.11864	0.096862
Calibration	2	5-Fluorouracil	0	Foretinib	3.13889	29.7641	19.72
Calibration	2	5-Fluorouracil	50	Foretinib	1.0463	48.0496	43.1982	-0.040446
Calibration	2	5-Fluorouracil	16.6667	Foretinib	1.0463	60.1136	58.6883	-0.185462
Calibration	2	5-Fluorouracil	5.55556	Foretinib	1.0463	55.8665	53.2351	-0.0765207
Calibration	2	5-Fluorouracil	1.85185	Foretinib	1.0463	65.1872	65.2027	-0.148873
Calibration	2	5-Fluorouracil	0.617284	Foretinib	1.0463	54.2825	51.2012	-0.0062337
Calibration	2	5-Fluorouracil	0	Foretinib	1.0463	60.6302	59.3515
Calibration	2	5-Fluorouracil	50	Foretinib	0.348765	54.7646	51.8202	0.133321
Calibration	2	5-Fluorouracil	16.6667	Foretinib	0.348765	60.8138	59.5873	0.0720983
Calibration	2	5-Fluorouracil	5.55556	Foretinib	0.348765	60.481	59.1599	0.16691
Calibration	2	5-Fluorouracil	1.85185	Foretinib	0.348765	77.7793	81.3707	0.0235503
Calibration	2	5-Fluorouracil	0.617284	Foretinib	0.348765	68.4586	69.4031	0.147593
Calibration	2	5-Fluorouracil	0	Foretinib	0.348765	91.3241	98.762
Calibration	2	5-Fluorouracil	50	Foretinib	0	65.7841	65.969
Calibration	2	5-Fluorouracil	16.6667	Foretinib	0	67.0812	67.6345
Calibration	2	5-Fluorouracil	5.55556	Foretinib	0	74.2209	76.8018
Calibration	2	5-Fluorouracil	1.85185	Foretinib	0	80.4308	84.7752
Calibration	2	5-Fluorouracil	0.617284	Foretinib	0	80.7752	85.2174
Calibration	2	5-Fluorouracil	0	Foretinib	0	92.2883	100
Calibration	2	Hydroxyurea	45	Orantinib	26	79.2371	82.2604	0.0799592
Calibration	2	Hydroxyurea	15	Orantinib	26	94.5381	100	-0.0974366
Calibration	2	Hydroxyurea	5	Orantinib	26	61.8469	60.1952	0.300612
Calibration	2	Hydroxyurea	1.66667	Orantinib	26	68.539	68.6863	0.185598
Calibration	2	Hydroxyurea	0.555556	Orantinib	26	72.809	74.1043	-0.0315854
Calibration	2	Hydroxyurea	0	Orantinib	26	85.5388	90.2563
Calibration	2	Hydroxyurea	45	Orantinib	8.66667	84.5861	89.0475	0.0661229
Calibration	2	Hydroxyurea	15	Orantinib	8.66667	99.2558	100	-0.0434023
Calibration	2	Hydroxyurea	5	Orantinib	8.66667	82.474	86.3676	0.0929216
Calibration	2	Hydroxyurea	1.66667	Orantinib	8.66667	99.8756	100	-0.0753074
Calibration	2	Hydroxyurea	0.555556	Orantinib	8.66667	80.1439	83.411	-0.0821792
Calibration	2	Hydroxyurea	0	Orantinib	8.66667	89.7974	95.6598
Calibration	2	Hydroxyurea	45	Orantinib	2.88889	90.5435	96.6065	0.0339353
Calibration	2	Hydroxyurea	15	Orantinib	2.88889	102.78	100	0
Calibration	2	Hydroxyurea	5	Orantinib	2.88889	96.8453	100	0
Calibration	2	Hydroxyurea	1.66667	Orantinib	2.88889	90.2795	96.2715	0.00393242
Calibration	2	Hydroxyurea	0.555556	Orantinib	2.88889	91.7373	98.1212	-0.195165
Calibration	2	Hydroxyurea	0	Orantinib	2.88889	99.428	100
Calibration	2	Hydroxyurea	45	Orantinib	0.962963	117.541	100	0
Calibration	2	Hydroxyurea	15	Orantinib	0.962963	105.466	100	0
Calibration	2	Hydroxyurea	5	Orantinib	0.962963	106.373	100	0
Calibration	2	Hydroxyurea	1.66667	Orantinib	0.962963	95.7319	100	-0.0333528
Calibration	2	Hydroxyurea	0.555556	Orantinib	0.962963	108.795	100	-0.213953
Calibration	2	Hydroxyurea	0	Orantinib	0.962963	98.1079	100
Calibration	2	Hydroxyurea	45	Orantinib	0.320988	141.038	100	-0.00305855
Calibration	2	Hydroxyurea	15	Orantinib	0.320988	102.252	100	-0.00305855
Calibration	2	Hydroxyurea	5	Orantinib	0.320988	82.0264	85.7996	0.138946
Calibration	2	Hydroxyurea	1.66667	Orantinib	0.320988	100.507	100	-0.0363093
Calibration	2	Hydroxyurea	0.555556	Orantinib	0.320988	96.5239	100	-0.216357
Calibration	2	Hydroxyurea	0	Orantinib	0.320988	92.977	99.6941
Calibration	2	Hydroxyurea	45	Orantinib	0	105.913	100
Calibration	2	Hydroxyurea	15	Orantinib	0	93.6198	100
Calibration	2	Hydroxyurea	5	Orantinib	0	95.5367	100
Calibration	2	Hydroxyurea	1.66667	Orantinib	0	90.5894	96.6647
Calibration	2	Hydroxyurea	0.555556	Orantinib	0	76.3559	78.6047
Calibration	2	Hydroxyurea	0	Orantinib	0	93.218	100
Calibration	3	Pralatrexate	0.04	Cinacalcet (hydrochloride)	10	13.3068	1.15782	0.0040969
Calibration	3	Pralatrexate	0.0133333	Cinacalcet (hydrochloride)	10	21.4196	10.3669	-0.0890581
Calibration	3	Pralatrexate	0.00444444	Cinacalcet (hydrochloride)	10	11.1413	0	0.0131817
Calibration	3	Pralatrexate	0.00148148	Cinacalcet (hydrochloride)	10	17.2141	5.59316	-0.0420463
Calibration	3	Pralatrexate	0.000493827	Cinacalcet (hydrochloride)	10	8.34815	0	0.0134833
Calibration	3	Pralatrexate	0	Cinacalcet (hydrochloride)	10	13.6677	1.56751
Calibration	3	Pralatrexate	0.04	Cinacalcet (hydrochloride)	3.33333	62.8308	57.3744	0.223192
Calibration	3	Pralatrexate	0.0133333	Cinacalcet (hydrochloride)	3.33333	95.7213	94.7097	-0.204245
Calibration	3	Pralatrexate	0.00444444	Cinacalcet (hydrochloride)	3.33333	62.1561	56.6085	0.104085
Calibration	3	Pralatrexate	0.00148148	Cinacalcet (hydrochloride)	3.33333	73.674	69.6829	0.00911362
Calibration	3	Pralatrexate	0.000493827	Cinacalcet (hydrochloride)	3.33333	52.3643	45.4934	0.230567
Calibration	3	Pralatrexate	0	Cinacalcet (hydrochloride)	3.33333	82.4929	79.6936
Calibration	3	Pralatrexate	0.04	Cinacalcet (hydrochloride)	1.11111	106.549	100	0
Calibration	3	Pralatrexate	0.0133333	Cinacalcet (hydrochloride)	1.11111	117.847	100	-0.067866
Calibration	3	Pralatrexate	0.00444444	Cinacalcet (hydrochloride)	1.11111	92.7084	91.2896	-0.0719629
Calibration	3	Pralatrexate	0.00148148	Cinacalcet (hydrochloride)	1.11111	94.2463	93.0353	-0.0445315
Calibration	3	Pralatrexate	0.000493827	Cinacalcet (hydrochloride)	1.11111	95.4232	94.3712	-0.0835411
Calibration	3	Pralatrexate	0	Cinacalcet (hydrochloride)	1.11111	108.918	100
Calibration	3	Pralatrexate	0.04	Cinacalcet (hydrochloride)	0.37037	127.811	100	0
Calibration	3	Pralatrexate	0.0133333	Cinacalcet (hydrochloride)	0.37037	128.078	100	-0.067866
Calibration	3	Pralatrexate	0.00444444	Cinacalcet (hydrochloride)	0.37037	104.54	100	-0.159067
Calibration	3	Pralatrexate	0.00148148	Cinacalcet (hydrochloride)	0.37037	110.425	100	-0.114179
Calibration	3	Pralatrexate	0.000493827	Cinacalcet (hydrochloride)	0.37037	109.06	100	-0.139829
Calibration	3	Pralatrexate	0	Cinacalcet (hydrochloride)	0.37037	131.311	100
Calibration	3	Pralatrexate	0.04	Cinacalcet (hydrochloride)	0.123457	127.027	100	0
Calibration	3	Pralatrexate	0.0133333	Cinacalcet (hydrochloride)	0.123457	101.873	100	-0.067866
Calibration	3	Pralatrexate	0.00444444	Cinacalcet (hydrochloride)	0.123457	116.529	100	-0.159067
Calibration	3	Pralatrexate	0.00148148	Cinacalcet (hydrochloride)	0.123457	78.4915	75.1514	0.134307
Calibration	3	Pralatrexate	0.000493827	Cinacalcet (hydrochloride)	0.123457	105.78	100	-0.139829
Calibration	3	Pralatrexate	0	Cinacalcet (hydrochloride)	0.123457	104.509	100
Calibration	3	Pralatrexate	0.04	Cinacalcet (hydrochloride)	0	116.937	100
Calibration	3	Pralatrexate	0.0133333	Cinacalcet (hydrochloride)	0	94.4032	93.2134
Calibration	3	Pralatrexate	0.00444444	Cinacalcet (hydrochloride)	0	86.3689	84.0933
Calibration	3	Pralatrexate	0.00148148	Cinacalcet (hydrochloride)	0	90.3233	88.5821
Calibration	3	Pralatrexate	0.000493827	Cinacalcet (hydrochloride)	0	88.0636	86.0171
Calibration	3	Pralatrexate	0	Cinacalcet (hydrochloride)	0	100.382	100
Calibration	3	Sorafenib	40	Sumatriptan (succinate)	6	5.53928	0	0
Calibration	3	Sorafenib	13.3333	Sumatriptan (succinate)	6	29.6736	20.7919	-0.0638018
Calibration	3	Sorafenib	4.44444	Sumatriptan (succinate)	6	61.2459	58.5476	0.00262713
Calibration	3	Sorafenib	1.48148	Sumatriptan (succinate)	6	91.0137	94.1452	-0.00544192
Calibration	3	Sorafenib	0.493827	Sumatriptan (succinate)	6	102.767	100	-0.0775005
Calibration	3	Sorafenib	0	Sumatriptan (succinate)	6	108.73	100
Calibration	3	Sorafenib	40	Sumatriptan (succinate)	2	5.93158	0	0
Calibration	3	Sorafenib	13.3333	Sumatriptan (succinate)	2	30.8505	22.1993	-0.0778758
Calibration	3	Sorafenib	4.44444	Sumatriptan (succinate)	2	59.614	56.596	0.022143
Calibration	3	Sorafenib	1.48148	Sumatriptan (succinate)	2	105.011	100	-0.0639895
Calibration	3	Sorafenib	0.493827	Sumatriptan (succinate)	2	102.281	100	-0.0775005
Calibration	3	Sorafenib	0	Sumatriptan (succinate)	2	102.453	100
Calibration	3	Sorafenib	40	Sumatriptan (succinate)	0.666667	3.02856	0	0
Calibration	3	Sorafenib	13.3333	Sumatriptan (succinate)	0.666667	30.6465	21.9553	-0.0767344
Calibration	3	Sorafenib	4.44444	Sumatriptan (succinate)	0.666667	60.0847	57.1589	0.0112162
Calibration	3	Sorafenib	1.48148	Sumatriptan (succinate)	0.666667	94.4973	98.3111	-0.0555317
Calibration	3	Sorafenib	0.493827	Sumatriptan (succinate)	0.666667	98.5616	100	-0.0858097
Calibration	3	Sorafenib	0	Sumatriptan (succinate)	0.666667	95.1564	99.0993
Calibration	3	Sorafenib	40	Sumatriptan (succinate)	0.222222	3.24825	0	0
Calibration	3	Sorafenib	13.3333	Sumatriptan (succinate)	0.222222	28.6065	19.5159	-0.0510415
Calibration	3	Sorafenib	4.44444	Sumatriptan (succinate)	0.222222	63.0348	60.6868	-0.0187652
Calibration	3	Sorafenib	1.48148	Sumatriptan (succinate)	0.222222	89.7897	92.6816	0.00919497
Calibration	3	Sorafenib	0.493827	Sumatriptan (succinate)	0.222222	107.616	100	-0.0775005
Calibration	3	Sorafenib	0	Sumatriptan (succinate)	0.222222	102.296	100
Calibration	3	Sorafenib	40	Sumatriptan (succinate)	0.0740741	1.06706	0	0
Calibration	3	Sorafenib	13.3333	Sumatriptan (succinate)	0.0740741	31.2271	22.6497	-0.0872203
Calibration	3	Sorafenib	4.44444	Sumatriptan (succinate)	0.0740741	66.3772	64.6838	-0.0784895
Calibration	3	Sorafenib	1.48148	Sumatriptan (succinate)	0.0740741	91.4374	94.6519	-0.0419489
Calibration	3	Sorafenib	0.493827	Sumatriptan (succinate)	0.0740741	96.9924	100	-0.108487
Calibration	3	Sorafenib	0	Sumatriptan (succinate)	0.0740741	93.1007	96.641
Calibration	3	Sorafenib	40	Sumatriptan (succinate)	0	2.93441	0
Calibration	3	Sorafenib	13.3333	Sumatriptan (succinate)	0	24.3383	14.4117
Calibration	3	Sorafenib	4.44444	Sumatriptan (succinate)	0	61.4656	58.8103
Calibration	3	Sorafenib	1.48148	Sumatriptan (succinate)	0	90.5586	93.6011
Calibration	3	Sorafenib	0.493827	Sumatriptan (succinate)	0	89.4288	92.25
Calibration	3	Sorafenib	0	Sumatriptan (succinate)	0	95.9096	100
Calibration	3	Axitinib	4.5	Progesterone	4	64.4785	64.3078	-0.0147169
Calibration	3	Axitinib	1.5	Progesterone	4	86.2904	91.1833	-0.099768
Calibration	3	Axitinib	0.5	Progesterone	4	86.5572	91.512	-0.103055
Calibration	3	Axitinib	0.166667	Progesterone	4	87.1378	92.2274	-0.110209
Calibration	3	Axitinib	0.0555556	Progesterone	4	84.2034	88.6118	-0.0740526
Calibration	3	Axitinib	0	Progesterone	4	78.1933	81.2065
Calibration	3	Axitinib	4.5	Progesterone	1.33333	70.0492	71.1717	-0.317345
Calibration	3	Axitinib	1.5	Progesterone	1.33333	102.987	100	-0.490333
Calibration	3	Axitinib	0.5	Progesterone	1.33333	85.5215	90.2359	-0.392691
Calibration	3	Axitinib	0.166667	Progesterone	1.33333	102.532	100	-0.490333
Calibration	3	Axitinib	0.0555556	Progesterone	1.33333	86.3846	91.2993	-0.403326
Calibration	3	Axitinib	0	Progesterone	1.33333	53.651	50.9667
Calibration	3	Axitinib	4.5	Progesterone	0.444444	83.6541	87.935	-0.109758
Calibration	3	Axitinib	1.5	Progesterone	0.444444	102.924	100	-0.00541377
Calibration	3	Axitinib	0.5	Progesterone	0.444444	91.7826	97.9505	0.0150812
Calibration	3	Axitinib	0.166667	Progesterone	0.444444	94.5758	100	-0.00541377
Calibration	3	Axitinib	0.0555556	Progesterone	0.444444	98.5773	100	-0.00541377
Calibration	3	Axitinib	0	Progesterone	0.444444	93.0066	99.4586
Calibration	3	Axitinib	4.5	Progesterone	0.148148	68.8723	69.7216	-0.0333971
Calibration	3	Axitinib	1.5	Progesterone	0.148148	104.634	100	-0.142111
Calibration	3	Axitinib	0.5	Progesterone	0.148148	101.276	100	-0.142111
Calibration	3	Axitinib	0.166667	Progesterone	0.148148	101.182	100	-0.142111
Calibration	3	Axitinib	0.0555556	Progesterone	0.148148	98.9225	100	-0.142111
Calibration	3	Axitinib	0	Progesterone	0.148148	81.9123	85.7889
Calibration	3	Axitinib	4.5	Progesterone	0.0493827	77.7069	80.6071	-0.0322892
Calibration	3	Axitinib	1.5	Progesterone	0.0493827	101.653	100	0
Calibration	3	Axitinib	0.5	Progesterone	0.0493827	66.1419	66.3573	0.336427
Calibration	3	Axitinib	0.166667	Progesterone	0.0493827	105.67	100	0
Calibration	3	Axitinib	0.0555556	Progesterone	0.0493827	90.9196	96.8871	0.0311292
Calibration	3	Axitinib	0	Progesterone	0.0493827	106.329	100
Calibration	3	Axitinib	4.5	Progesterone	0	75.0863	77.3782
Calibration	3	Axitinib	1.5	Progesterone	0	94.262	100
Calibration	3	Axitinib	0.5	Progesterone	0	98.436	100
Calibration	3	Axitinib	0.166667	Progesterone	0	103.097	100
Calibration	3	Axitinib	0.0555556	Progesterone	0	103.175	100
Calibration	3	Axitinib	0	Progesterone	0	93.446	100
Calibration	3	Allopurinol	60	Terazosin (hydrochloride dihydrate)	2.5	118.851	100	-0.018528
Calibration	3	Allopurinol	20	Terazosin (hydrochloride dihydrate)	2.5	90.59	100	-0.018528
Calibration	3	Allopurinol	6.66667	Terazosin (hydrochloride dihydrate)	2.5	104.634	100	-0.018528
Calibration	3	Allopurinol	2.22222	Terazosin (hydrochloride dihydrate)	2.5	71.5399	97.1693	0.00977869
Calibration	3	Allopurinol	0.740741	Terazosin (hydrochloride dihydrate)	2.5	121.817	100	-0.018528
Calibration	3	Allopurinol	0	Terazosin (hydrochloride dihydrate)	2.5	72.1362	98.1472
Calibration	3	Allopurinol	60	Terazosin (hydrochloride dihydrate)	0.833333	108.102	100	0
Calibration	3	Allopurinol	20	Terazosin (hydrochloride dihydrate)	0.833333	102.987	100	0
Calibration	3	Allopurinol	6.66667	Terazosin (hydrochloride dihydrate)	0.833333	115.744	100	0
Calibration	3	Allopurinol	2.22222	Terazosin (hydrochloride dihydrate)	0.833333	102.312	100	0
Calibration	3	Allopurinol	0.740741	Terazosin (hydrochloride dihydrate)	0.833333	125.112	100	0
Calibration	3	Allopurinol	0	Terazosin (hydrochloride dihydrate)	0.833333	96.4902	100
Calibration	3	Allopurinol	60	Terazosin (hydrochloride dihydrate)	0.277778	108.134	100	0
Calibration	3	Allopurinol	20	Terazosin (hydrochloride dihydrate)	0.277778	108.557	100	0
Calibration	3	Allopurinol	6.66667	Terazosin (hydrochloride dihydrate)	0.277778	97.7927	100	0
Calibration	3	Allopurinol	2.22222	Terazosin (hydrochloride dihydrate)	0.277778	98.1536	100	0
Calibration	3	Allopurinol	0.740741	Terazosin (hydrochloride dihydrate)	0.277778	120.876	100	0
Calibration	3	Allopurinol	0	Terazosin (hydrochloride dihydrate)	0.277778	103.85	100
Calibration	3	Allopurinol	60	Terazosin (hydrochloride dihydrate)	0.0925926	121.252	100	0
Calibration	3	Allopurinol	20	Terazosin (hydrochloride dihydrate)	0.0925926	121.645	100	0
Calibration	3	Allopurinol	6.66667	Terazosin (hydrochloride dihydrate)	0.0925926	107.145	100	0
Calibration	3	Allopurinol	2.22222	Terazosin (hydrochloride dihydrate)	0.0925926	100.178	100	0
Calibration	3	Allopurinol	0.740741	Terazosin (hydrochloride dihydrate)	0.0925926	122.978	100	0
Calibration	3	Allopurinol	0	Terazosin (hydrochloride dihydrate)	0.0925926	114.536	100
Calibration	3	Allopurinol	60	Terazosin (hydrochloride dihydrate)	0.0308642	90.3703	100	0
Calibration	3	Allopurinol	20	Terazosin (hydrochloride dihydrate)	0.0308642	100.853	100	0
Calibration	3	Allopurinol	6.66667	Terazosin (hydrochloride dihydrate)	0.0308642	109.86	100	0
Calibration	3	Allopurinol	2.22222	Terazosin (hydrochloride dihydrate)	0.0308642	94.4189	100	0
Calibration	3	Allopurinol	0.740741	Terazosin (hydrochloride dihydrate)	0.0308642	79.6056	100	0
Calibration	3	Allopurinol	0	Terazosin (hydrochloride dihydrate)	0.0308642	97.2748	100
Calibration	3	Allopurinol	60	Terazosin (hydrochloride dihydrate)	0	98.2006	100
Calibration	3	Allopurinol	20	Terazosin (hydrochloride dihydrate)	0	90.8568	100
Calibration	3	Allopurinol	6.66667	Terazosin (hydrochloride dihydrate)	0	110.048	100
Calibration	3	Allopurinol	2.22222	Terazosin (hydrochloride dihydrate)	0	90.1036	100
Calibration	3	Allopurinol	0.740741	Terazosin (hydrochloride dihydrate)	0	77.393	100
Calibration	3	Allopurinol	0	Terazosin (hydrochloride dihydrate)	0	73.266	100
Calibration	3	5-Fluorouracil	50	Foretinib	28.25	2.10273	0	0
Calibration	3	5-Fluorouracil	16.6667	Foretinib	28.25	1.88304	0	0
Calibration	3	5-Fluorouracil	5.55556	Foretinib	28.25	2.03996	0	0
Calibration	3	5-Fluorouracil	1.85185	Foretinib	28.25	2.65195	0	0
Calibration	3	5-Fluorouracil	0.617284	Foretinib	28.25	2.54211	0	0
Calibration	3	5-Fluorouracil	0	Foretinib	28.25	4.80176	0
Calibration	3	5-Fluorouracil	50	Foretinib	9.41667	3.37378	0	0
Calibration	3	5-Fluorouracil	16.6667	Foretinib	9.41667	4.06423	0	0
Calibration	3	5-Fluorouracil	5.55556	Foretinib	9.41667	4.44084	0	0
Calibration	3	5-Fluorouracil	1.85185	Foretinib	9.41667	6.07281	0	0
Calibration	3	5-Fluorouracil	0.617284	Foretinib	9.41667	4.37807	0	0
Calibration	3	5-Fluorouracil	0	Foretinib	9.41667	7.0771	0
Calibration	3	5-Fluorouracil	50	Foretinib	3.13889	22.0316	14.415	0.197693
Calibration	3	5-Fluorouracil	16.6667	Foretinib	3.13889	26.7863	21.4485	0.140244
Calibration	3	5-Fluorouracil	5.55556	Foretinib	3.13889	32.7806	30.3157	0.0136731
Calibration	3	5-Fluorouracil	1.85185	Foretinib	3.13889	38.979	39.4847	-0.0320334
Calibration	3	5-Fluorouracil	0.617284	Foretinib	3.13889	30.2856	26.6249	0.0965645
Calibration	3	5-Fluorouracil	0	Foretinib	3.13889	36.8135	36.2813
Calibration	3	5-Fluorouracil	50	Foretinib	1.0463	57.5897	67.0149	0.0723702
Calibration	3	5-Fluorouracil	16.6667	Foretinib	1.0463	67.1148	81.1049	-0.0405419
Calibration	3	5-Fluorouracil	5.55556	Foretinib	1.0463	58.9235	68.9879	-0.00169116
Calibration	3	5-Fluorouracil	1.85185	Foretinib	1.0463	77.142	95.9378	-0.171309
Calibration	3	5-Fluorouracil	0.617284	Foretinib	1.0463	67.3031	81.3835	-0.025766
Calibration	3	5-Fluorouracil	0	Foretinib	1.0463	65.5613	78.8069
Calibration	3	5-Fluorouracil	50	Foretinib	0.348765	65.216	78.2962	0.159239
Calibration	3	5-Fluorouracil	16.6667	Foretinib	0.348765	77.6284	96.6574	0.0111421
Calibration	3	5-Fluorouracil	5.55556	Foretinib	0.348765	69.3901	84.4708	0.0285515
Calibration	3	5-Fluorouracil	1.85185	Foretinib	0.348765	98.6557	100	0
Calibration	3	5-Fluorouracil	0.617284	Foretinib	0.348765	73.1091	89.9721	0.100279
Calibration	3	5-Fluorouracil	0	Foretinib	0.348765	85.0507	100
Calibration	3	5-Fluorouracil	50	Foretinib	0	75.9808	94.2201
Calibration	3	5-Fluorouracil	16.6667	Foretinib	0	78.3816	97.7716
Calibration	3	5-Fluorouracil	5.55556	Foretinib	0	71.3202	87.3259
Calibration	3	5-Fluorouracil	1.85185	Foretinib	0	95.4232	100
Calibration	3	5-Fluorouracil	0.617284	Foretinib	0	81.8025	100
Calibration	3	5-Fluorouracil	0	Foretinib	0	79.8881	100
Calibration	3	Hydroxyurea	45	Orantinib	26	70.567	87.3677	-0.0136438
Calibration	3	Hydroxyurea	15	Orantinib	26	94.2306	100	-0.139967
Calibration	3	Hydroxyurea	5	Orantinib	26	88.4716	100	-0.139967
Calibration	3	Hydroxyurea	1.66667	Orantinib	26	84.8624	100	-0.139967
Calibration	3	Hydroxyurea	0.555556	Orantinib	26	73.0777	91.1315	-0.0512821
Calibration	3	Hydroxyurea	0	Orantinib	26	69.6569	86.0033
Calibration	3	Hydroxyurea	45	Orantinib	8.66667	104.807	100	0
Calibration	3	Hydroxyurea	15	Orantinib	8.66667	95.7998	100	0
Calibration	3	Hydroxyurea	5	Orantinib	8.66667	89.3876	100	0
Calibration	3	Hydroxyurea	1.66667	Orantinib	8.66667	94.0893	100	0
Calibration	3	Hydroxyurea	0.555556	Orantinib	8.66667	67.8209	83.251	0.16749
Calibration	3	Hydroxyurea	0	Orantinib	8.66667	102.312	100
Calibration	3	Hydroxyurea	45	Orantinib	2.88889	112.119	100	-0.0820983
Calibration	3	Hydroxyurea	15	Orantinib	2.88889	100.052	100	-0.0820983
Calibration	3	Hydroxyurea	5	Orantinib	2.88889	100.884	100	-0.0820983
Calibration	3	Hydroxyurea	1.66667	Orantinib	2.88889	117.58	100	-0.0820983
Calibration	3	Hydroxyurea	0.555556	Orantinib	2.88889	99.864	100	-0.0820983
Calibration	3	Hydroxyurea	0	Orantinib	2.88889	73.5171	91.7902
Calibration	3	Hydroxyurea	45	Orantinib	0.962963	101.841	100	0
Calibration	3	Hydroxyurea	15	Orantinib	0.962963	79.7939	100	0
Calibration	3	Hydroxyurea	5	Orantinib	0.962963	99.6443	100	0
Calibration	3	Hydroxyurea	1.66667	Orantinib	0.962963	141.464	100	0
Calibration	3	Hydroxyurea	0.555556	Orantinib	0.962963	93.1635	100	0
Calibration	3	Hydroxyurea	0	Orantinib	0.962963	84.3917	100
Calibration	3	Hydroxyurea	45	Orantinib	0.320988	95.1564	100	0
Calibration	3	Hydroxyurea	15	Orantinib	0.320988	105.607	100	0
Calibration	3	Hydroxyurea	5	Orantinib	0.320988	90.4331	100	0
Calibration	3	Hydroxyurea	1.66667	Orantinib	0.320988	104.305	100	0
Calibration	3	Hydroxyurea	0.555556	Orantinib	0.320988	96.145	100	0
Calibration	3	Hydroxyurea	0	Orantinib	0.320988	96.6158	100
Calibration	3	Hydroxyurea	45	Orantinib	0	94.2149	100
Calibration	3	Hydroxyurea	15	Orantinib	0	125.52	100
Calibration	3	Hydroxyurea	5	Orantinib	0	96.6471	100
Calibration	3	Hydroxyurea	1.66667	Orantinib	0	79.2133	100
Calibration	3	Hydroxyurea	0.555556	Orantinib	0	90.5586	100
Calibration	3	Hydroxyurea	0	Orantinib	0	78.9936	100
Calibration	1	Vandetanib	5	Ramipril	5	73.3116	61.0729	0.0508941
Calibration	1	Vandetanib	1.66667	Ramipril	5	78.5235	66.7985	0.116919
Calibration	1	Vandetanib	0.555556	Ramipril	5	82.0295	70.6499	0.0355915
Calibration	1	Vandetanib	0.185185	Ramipril	5	113.661	100	-0.0570839
Calibration	1	Vandetanib	0.0617284	Ramipril	5	93.6742	83.4422	-0.0385144
Calibration	1	Vandetanib	0	Ramipril	5	110.14	100
Calibration	1	Vandetanib	5	Ramipril	1.66667	84.9876	73.8996	-0.0773728
Calibration	1	Vandetanib	1.66667	Ramipril	1.66667	93.4864	83.2359	-0.0474553
Calibration	1	Vandetanib	0.555556	Ramipril	1.66667	90.2465	79.6768	-0.0546768
Calibration	1	Vandetanib	0.185185	Ramipril	1.66667	100.733	91.1967	0.0309491
Calibration	1	Vandetanib	0.0617284	Ramipril	1.66667	110.546	100	-0.204092
Calibration	1	Vandetanib	0	Ramipril	1.66667	118.701	100
Calibration	1	Vandetanib	5	Ramipril	0.555556	97.8375	88.0158	-0.218535
Calibration	1	Vandetanib	1.66667	Ramipril	0.555556	82.139	70.7703	0.0772008
Calibration	1	Vandetanib	0.555556	Ramipril	0.555556	87.8049	76.9945	-0.0278542
Calibration	1	Vandetanib	0.185185	Ramipril	0.555556	105.71	96.6644	-0.0237276
Calibration	1	Vandetanib	0.0617284	Ramipril	0.555556	108.778	100	-0.204092
Calibration	1	Vandetanib	0	Ramipril	0.555556	114.193	100
Calibration	1	Vandetanib	5	Ramipril	0.185185	93.9246	83.7173	-0.17555
Calibration	1	Vandetanib	1.66667	Ramipril	0.185185	90.2622	79.6939	-0.0120358
Calibration	1	Vandetanib	0.555556	Ramipril	0.185185	89.9178	79.3157	-0.051066
Calibration	1	Vandetanib	0.185185	Ramipril	0.185185	103.425	94.1541	0.00137552
Calibration	1	Vandetanib	0.0617284	Ramipril	0.185185	99.2931	89.6149	-0.100241
Calibration	1	Vandetanib	0	Ramipril	0.185185	112.409	100
Calibration	1	Vandetanib	5	Ramipril	0.0617284	80.0574	68.4835	-0.0232118
Calibration	1	Vandetanib	1.66667	Ramipril	0.0617284	81.0434	69.5667	0.0892366
Calibration	1	Vandetanib	0.555556	Ramipril	0.0617284	88.8222	78.1121	-0.0390303
Calibration	1	Vandetanib	0.185185	Ramipril	0.0617284	117.371	100	-0.0570839
Calibration	1	Vandetanib	0.0617284	Ramipril	0.0617284	96.3506	86.3824	-0.0679161
Calibration	1	Vandetanib	0	Ramipril	0.0617284	111.282	100
Calibration	1	Vandetanib	5	Ramipril	0	77.9444	66.1623
Calibration	1	Vandetanib	1.66667	Ramipril	0	89.1666	78.4904
Calibration	1	Vandetanib	0.555556	Ramipril	0	85.2693	74.2091
Calibration	1	Vandetanib	0.185185	Ramipril	0	103.55	94.2916
Calibration	1	Vandetanib	0.0617284	Ramipril	0	90.1683	79.5908
Calibration	1	Vandetanib	0	Ramipril	0	108.747	100
Calibration	1	Lenalidomide	40	Itacitinib	15	108.48	100	0
Calibration	1	Lenalidomide	13.3333	Itacitinib	15	107.181	100	-0.040972
Calibration	1	Lenalidomide	4.44444	Itacitinib	15	97.4932	90.4044	0.0216389
Calibration	1	Lenalidomide	1.48148	Itacitinib	15	117.48	100	0
Calibration	1	Lenalidomide	0.493827	Itacitinib	15	103.738	97.4814	0.0251862
Calibration	1	Lenalidomide	0	Itacitinib	15	106.759	100
Calibration	1	Lenalidomide	40	Itacitinib	5	107.839	100	0
Calibration	1	Lenalidomide	13.3333	Itacitinib	5	108.105	100	-0.040972
Calibration	1	Lenalidomide	4.44444	Itacitinib	5	90.6378	82.6357	0.099326
Calibration	1	Lenalidomide	1.48148	Itacitinib	5	105.851	99.8758	0.00124158
Calibration	1	Lenalidomide	0.493827	Itacitinib	5	105.992	100	0
Calibration	1	Lenalidomide	0	Itacitinib	5	115.805	100
Calibration	1	Lenalidomide	40	Itacitinib	1.66667	106.399	100	0
Calibration	1	Lenalidomide	13.3333	Itacitinib	1.66667	109.138	100	-0.040972
Calibration	1	Lenalidomide	4.44444	Itacitinib	1.66667	101.672	95.1401	-0.0257183
Calibration	1	Lenalidomide	1.48148	Itacitinib	1.66667	110.468	100	0
Calibration	1	Lenalidomide	0.493827	Itacitinib	1.66667	112.096	100	0
Calibration	1	Lenalidomide	0	Itacitinib	1.66667	114.945	100
Calibration	1	Lenalidomide	40	Itacitinib	0.555556	121.581	100	0
[truncated: 1,241 more rows]

## Sheet: Diversity
Round	Repeat	Drug 1 name	Drug 1 conc. (μM)	Drug 2 name	Drug 2 conc. (μM)	Viability (%)	Viability normalised (%)	Bliss
Diversity	1	Cabazitaxel	1.496	Alisertib	5	83.6947	58.8148	-0.24578
Diversity	1	Cabazitaxel	0.498667	Alisertib	5	84.1896	59.2889	-0.174869
Diversity	1	Cabazitaxel	0.166222	Alisertib	5	78.4202	53.763	-0.148111
Diversity	1	Cabazitaxel	0.0554074	Alisertib	5	83.7101	58.8296	-0.164911
Diversity	1	Cabazitaxel	0.0184691	Alisertib	5	71.7228	47.3481	-0.0540545
Diversity	1	Cabazitaxel	0	Alisertib	5	84.2824	59.3778
Diversity	1	Cabazitaxel	1.496	Alisertib	1.66667	92.805	67.5407	-0.274611
Diversity	1	Cabazitaxel	0.498667	Alisertib	1.66667	92.3719	67.1259	-0.181901
Diversity	1	Cabazitaxel	0.166222	Alisertib	1.66667	86.6799	61.6741	-0.160748
Diversity	1	Cabazitaxel	0.0554074	Alisertib	1.66667	95.3726	70	-0.20436
Diversity	1	Cabazitaxel	0.0184691	Alisertib	1.66667	78.1573	53.5111	-0.0441052
Diversity	1	Cabazitaxel	0	Alisertib	1.66667	94.8622	69.5111
Diversity	1	Cabazitaxel	1.496	Alisertib	0.555556	115.573	89.3481	-0.476626
Diversity	1	Cabazitaxel	0.498667	Alisertib	0.555556	95.6665	70.2815	-0.193849
Diversity	1	Cabazitaxel	0.166222	Alisertib	0.555556	82.2098	57.3926	-0.0996622
Diversity	1	Cabazitaxel	0.0554074	Alisertib	0.555556	97.7392	72.2667	-0.207167
Diversity	1	Cabazitaxel	0.0184691	Alisertib	0.555556	84.4835	59.5704	-0.0850241
Diversity	1	Cabazitaxel	0	Alisertib	0.555556	97.7701	72.2963
Diversity	1	Cabazitaxel	1.496	Alisertib	0.185185	103.833	78.1037	-0.306181
Diversity	1	Cabazitaxel	0.498667	Alisertib	0.185185	87.0356	62.0148	-0.040365
Diversity	1	Cabazitaxel	0.166222	Alisertib	0.185185	90.9953	65.8074	-0.117822
Diversity	1	Cabazitaxel	0.0554074	Alisertib	0.185185	90.3457	65.1852	-0.0646262
Diversity	1	Cabazitaxel	0.0184691	Alisertib	0.185185	80.1062	55.3778	0.0279575
Diversity	1	Cabazitaxel	0	Alisertib	0.185185	108.273	82.3556
Diversity	1	Cabazitaxel	1.496	Alisertib	0.0617284	100.168	74.5926	-0.273633
Diversity	1	Cabazitaxel	0.498667	Alisertib	0.0617284	90.9953	65.8074	-0.0814199
Diversity	1	Cabazitaxel	0.166222	Alisertib	0.0617284	86.1076	61.1259	-0.0739224
Diversity	1	Cabazitaxel	0.0554074	Alisertib	0.0617284	89.5104	64.3852	-0.0597953
Diversity	1	Cabazitaxel	0.0184691	Alisertib	0.0617284	86.1695	61.1852	-0.033256
Diversity	1	Cabazitaxel	0	Alisertib	0.0617284	107.808	81.9111
Diversity	1	Cabazitaxel	1.496	Alisertib	0	82.4882	57.6593
Diversity	1	Cabazitaxel	0.498667	Alisertib	0	95.7902	70.4
Diversity	1	Cabazitaxel	0.166222	Alisertib	0	90.7788	65.6
Diversity	1	Cabazitaxel	0.0554074	Alisertib	0	96.7338	71.3037
Diversity	1	Cabazitaxel	0.0184691	Alisertib	0	96.0377	70.637
Diversity	1	Cabazitaxel	0	Alisertib	0	126.694	100
Diversity	1	ixabepilone	0.15	Ribociclib	10	86.0612	76.4085	0.184396
Diversity	1	ixabepilone	0.05	Ribociclib	10	75.7598	64.066	0.101742
Diversity	1	ixabepilone	0.0166667	Ribociclib	10	82.2252	71.8125	-0.0283543
Diversity	1	ixabepilone	0.00555556	Ribociclib	10	94.6611	86.7124	0.0150111
Diversity	1	ixabepilone	0.00185185	Ribociclib	10	95.4036	87.6019	0.00240919
Diversity	1	ixabepilone	0	Ribociclib	10	116.919	100
Diversity	1	ixabepilone	0.15	Ribociclib	3.33333	96.7647	89.2328	0.0561527
Diversity	1	ixabepilone	0.05	Ribociclib	3.33333	90.4849	81.7087	-0.074685
Diversity	1	ixabepilone	0.0166667	Ribociclib	3.33333	77.6623	66.3454	0.0263158
Diversity	1	ixabepilone	0.00555556	Ribociclib	3.33333	92.2018	83.7658	0.0444774
Diversity	1	ixabepilone	0.00185185	Ribociclib	3.33333	91.0572	82.3944	0.0544848
Diversity	1	ixabepilone	0	Ribociclib	3.33333	108.242	100
Diversity	1	ixabepilone	0.15	Ribociclib	1.11111	96.3625	88.7509	0.0599164
Diversity	1	ixabepilone	0.05	Ribociclib	1.11111	91.6604	83.1171	-0.089595
Diversity	1	ixabepilone	0.0166667	Ribociclib	1.11111	88.0256	78.762	-0.0986172
Diversity	1	ixabepilone	0.00555556	Ribociclib	1.11111	86.7572	77.2424	0.10873
Diversity	1	ixabepilone	0.00185185	Ribociclib	1.11111	91.0727	82.4129	0.0533227
Diversity	1	ixabepilone	0	Ribociclib	1.11111	105.659	99.8888
Diversity	1	ixabepilone	0.15	Ribociclib	0.37037	98.6053	91.4381	-0.00070406
Diversity	1	ixabepilone	0.05	Ribociclib	0.37037	99.1467	92.0867	-0.205707
Diversity	1	ixabepilone	0.0166667	Ribociclib	0.37037	80.5238	69.7739	-0.0332792
Diversity	1	ixabepilone	0.00555556	Ribociclib	0.37037	93.6403	85.4893	-0.00512652
Diversity	1	ixabepilone	0.00185185	Ribociclib	0.37037	94.3672	86.3603	-0.0174071
Diversity	1	ixabepilone	0	Ribociclib	0.37037	102.689	96.3306
Diversity	1	ixabepilone	0.15	Ribociclib	0.123457	103.369	97.146	-0.02298
Diversity	1	ixabepilone	0.05	Ribociclib	0.123457	93.7176	85.5819	-0.113417
Diversity	1	ixabepilone	0.0166667	Ribociclib	0.123457	80.3227	69.533	-0.00555967
Diversity	1	ixabepilone	0.00555556	Ribociclib	0.123457	83.9267	73.851	0.143625
Diversity	1	ixabepilone	0.00185185	Ribociclib	0.123457	96.4244	88.8251	-0.00982209
Diversity	1	ixabepilone	0	Ribociclib	0.123457	107.375	100
Diversity	1	ixabepilone	0.15	Ribociclib	0	101.451	94.848
Diversity	1	ixabepilone	0.05	Ribociclib	0	84.2515	74.2402
Diversity	1	ixabepilone	0.0166667	Ribociclib	0	79.8587	68.977
Diversity	1	ixabepilone	0.00555556	Ribociclib	0	95.914	88.2135
Diversity	1	ixabepilone	0.00185185	Ribociclib	0	95.6046	87.8428
Diversity	1	ixabepilone	0	Ribociclib	0	105.751	100
Diversity	1	Erlotinib	10	Alfacalcidol	50	0.819778	0	0
Diversity	1	Erlotinib	3.33333	Alfacalcidol	50	0.43309	0	0
Diversity	1	Erlotinib	1.11111	Alfacalcidol	50	0.603233	0	0
Diversity	1	Erlotinib	0.37037	Alfacalcidol	50	0.773375	0	0
Diversity	1	Erlotinib	0.123457	Alfacalcidol	50	1.03632	0	0
Diversity	1	Erlotinib	0	Alfacalcidol	50	1.00539	0
Diversity	1	Erlotinib	10	Alfacalcidol	16.6667	51.9244	35.4552	0.297617
Diversity	1	Erlotinib	3.33333	Alfacalcidol	16.6667	73.5944	61.3805	0.160751
Diversity	1	Erlotinib	1.11111	Alfacalcidol	16.6667	81.1271	70.3923	0.202073
Diversity	1	Erlotinib	0.37037	Alfacalcidol	16.6667	71.5527	58.9378	0.269339
Diversity	1	Erlotinib	0.123457	Alfacalcidol	16.6667	82.9522	72.5759	0.151233
Diversity	1	Erlotinib	0	Alfacalcidol	16.6667	98.0176	90.5996
Diversity	1	Erlotinib	10	Alfacalcidol	5.55556	66.4639	52.8497	0.19134
Diversity	1	Erlotinib	3.33333	Alfacalcidol	5.55556	93.8259	85.5848	-0.000925241
Diversity	1	Erlotinib	1.11111	Alfacalcidol	5.55556	103.725	97.4278	0.0257217
Diversity	1	Erlotinib	0.37037	Alfacalcidol	5.55556	102.952	96.5026	-0.0172095
Diversity	1	Erlotinib	0.123457	Alfacalcidol	5.55556	97.3834	89.8409	0.0695781
Diversity	1	Erlotinib	0	Alfacalcidol	5.55556	126.199	100
Diversity	1	Erlotinib	10	Alfacalcidol	1.85185	85.4425	75.5551	-0.0357143
Diversity	1	Erlotinib	3.33333	Alfacalcidol	1.85185	104.328	98.1495	-0.126573
Diversity	1	Erlotinib	1.11111	Alfacalcidol	1.85185	97.7546	90.285	0.0971503
Diversity	1	Erlotinib	0.37037	Alfacalcidol	1.85185	98.3424	90.9882	0.0379349
Diversity	1	Erlotinib	0.123457	Alfacalcidol	1.85185	101.034	94.208	0.0259067
Diversity	1	Erlotinib	0	Alfacalcidol	1.85185	113.501	100
Diversity	1	Erlotinib	10	Alfacalcidol	0.617284	91.5057	82.809	-0.108253
Diversity	1	Erlotinib	3.33333	Alfacalcidol	0.617284	101.467	94.7261	-0.092339
Diversity	1	Erlotinib	1.11111	Alfacalcidol	0.617284	106.123	100	0
Diversity	1	Erlotinib	0.37037	Alfacalcidol	0.617284	110.577	100	-0.0521836
Diversity	1	Erlotinib	0.123457	Alfacalcidol	0.617284	101.034	94.208	0.0259067
Diversity	1	Erlotinib	0	Alfacalcidol	0.617284	107.917	100
Diversity	1	Erlotinib	10	Alfacalcidol	0	82.4573	71.9837
Diversity	1	Erlotinib	3.33333	Alfacalcidol	0	93.7485	85.4922
Diversity	1	Erlotinib	1.11111	Alfacalcidol	0	107.112	100
Diversity	1	Erlotinib	0.37037	Alfacalcidol	0	101.513	94.7816
Diversity	1	Erlotinib	0.123457	Alfacalcidol	0	103.199	96.7987
Diversity	1	Erlotinib	0	Alfacalcidol	0	105.875	100
Diversity	1	Vincristine	0.3	Sotrastaurin	1	82.349	86.6548	0.133452
Diversity	1	Vincristine	0.1	Sotrastaurin	1	77.7861	80.0714	0.159116
Diversity	1	Vincristine	0.0333333	Sotrastaurin	1	86.5561	92.7248	0.0727516
Diversity	1	Vincristine	0.0111111	Sotrastaurin	1	80.7094	84.2892	0.157108
Diversity	1	Vincristine	0.0037037	Sotrastaurin	1	95.0323	100	-0.0939522
Diversity	1	Vincristine	0	Sotrastaurin	1	109.788	100
Diversity	1	Vincristine	0.3	Sotrastaurin	0.333333	86.154	92.1446	0.0785539
Diversity	1	Vincristine	0.1	Sotrastaurin	0.333333	82.1788	86.4093	0.0957376
Diversity	1	Vincristine	0.0333333	Sotrastaurin	0.333333	87.2831	93.7737	0.0622629
Diversity	1	Vincristine	0.0111111	Sotrastaurin	0.333333	85.1022	90.6271	0.0937291
Diversity	1	Vincristine	0.0037037	Sotrastaurin	0.333333	86.6799	92.9034	-0.0229859
Diversity	1	Vincristine	0	Sotrastaurin	0.333333	104.669	100
Diversity	1	Vincristine	0.3	Sotrastaurin	0.111111	92.6503	100	0
Diversity	1	Vincristine	0.1	Sotrastaurin	0.111111	82.8439	87.3689	0.0861415
Diversity	1	Vincristine	0.0333333	Sotrastaurin	0.111111	97.1823	100	0
Diversity	1	Vincristine	0.0111111	Sotrastaurin	0.111111	88.2112	95.1127	0.048873
Diversity	1	Vincristine	0.0037037	Sotrastaurin	0.111111	90.0827	97.813	-0.0720821
Diversity	1	Vincristine	0	Sotrastaurin	0.111111	101.096	100
Diversity	1	Vincristine	0.3	Sotrastaurin	0.037037	87.8245	94.5548	0.0544521
Diversity	1	Vincristine	0.1	Sotrastaurin	0.037037	78.9307	81.7228	0.142602
Diversity	1	Vincristine	0.0333333	Sotrastaurin	0.037037	94.027	100	0
Diversity	1	Vincristine	0.0111111	Sotrastaurin	0.037037	83.1842	87.8599	0.121401
Diversity	1	Vincristine	0.0037037	Sotrastaurin	0.037037	89.7734	97.3667	-0.0676188
Diversity	1	Vincristine	0	Sotrastaurin	0.037037	95.8212	100
Diversity	1	Vincristine	0.3	Sotrastaurin	0.0123457	92.3719	100	0
Diversity	1	Vincristine	0.1	Sotrastaurin	0.0123457	93.532	100	-0.0401696
Diversity	1	Vincristine	0.0333333	Sotrastaurin	0.0123457	103.509	100	0
Diversity	1	Vincristine	0.0111111	Sotrastaurin	0.0123457	95.1715	100	0
Diversity	1	Vincristine	0.0037037	Sotrastaurin	0.0123457	89.6961	97.2551	-0.066503
Diversity	1	Vincristine	0	Sotrastaurin	0.0123457	105.442	100
Diversity	1	Vincristine	0.3	Sotrastaurin	0	95.2798	100
Diversity	1	Vincristine	0.1	Sotrastaurin	0	88.8144	95.983
Diversity	1	Vincristine	0.0333333	Sotrastaurin	0	92.9906	100
Diversity	1	Vincristine	0.0111111	Sotrastaurin	0	95.2798	100
Diversity	1	Vincristine	0.0037037	Sotrastaurin	0	85.0867	90.6048
Diversity	1	Vincristine	0	Sotrastaurin	0	91.5986	100
Diversity	1	Pazopanib	50	GSK2636771	1	34.3533	15.0987	0.0268649
Diversity	1	Pazopanib	16.6667	GSK2636771	1	55.0024	40.9408	-0.0422833
Diversity	1	Pazopanib	5.55556	GSK2636771	1	87.0202	81.0105	-0.0839171
Diversity	1	Pazopanib	1.85185	GSK2636771	1	92.9442	88.4243	-0.0166473
Diversity	1	Pazopanib	0.617284	GSK2636771	1	96.9812	93.4766	-0.06717
Diversity	1	Pazopanib	0	GSK2636771	1	91.614	86.7596
Diversity	1	Pazopanib	50	GSK2636771	0.333333	35.4979	16.5312	0.00912785
Diversity	1	Pazopanib	16.6667	GSK2636771	0.333333	58.4053	45.1994	-0.0919138
Diversity	1	Pazopanib	5.55556	GSK2636771	0.333333	108.52	100	-0.287747
Diversity	1	Pazopanib	1.85185	GSK2636771	0.333333	92.109	87.379	-0.0228417
Diversity	1	Pazopanib	0.617284	GSK2636771	0.333333	97.9093	94.638	-0.0954317
Diversity	1	Pazopanib	0	GSK2636771	0.333333	90.2838	85.0949
Diversity	1	Pazopanib	50	GSK2636771	0.111111	38.2975	20.0348	-0.0203535
Diversity	1	Pazopanib	16.6667	GSK2636771	0.111111	51.2129	36.1982	0.00956536
Diversity	1	Pazopanib	5.55556	GSK2636771	0.111111	93.6403	89.2954	-0.158017
Diversity	1	Pazopanib	1.85185	GSK2636771	0.111111	97.0895	93.6121	-0.058072
Diversity	1	Pazopanib	0.617284	GSK2636771	0.111111	100.755	98.1998	-0.103949
Diversity	1	Pazopanib	0	GSK2636771	0.111111	92.4493	87.8049
Diversity	1	Pazopanib	50	GSK2636771	0.037037	30.3782	10.1239	0.0901049
Diversity	1	Pazopanib	16.6667	GSK2636771	0.037037	58.328	45.1026	-0.0560519
Diversity	1	Pazopanib	5.55556	GSK2636771	0.037037	105.906	100	-0.218725
Diversity	1	Pazopanib	1.85185	GSK2636771	0.037037	99.8118	97.019	-0.0367789
Diversity	1	Pazopanib	0.617284	GSK2636771	0.037037	108.443	100	-0.0665892
Diversity	1	Pazopanib	0	GSK2636771	0.037037	96.873	93.3411
Diversity	1	Pazopanib	50	GSK2636771	0.0123457	32.9303	13.3178	0.0633239
Diversity	1	Pazopanib	16.6667	GSK2636771	0.0123457	56.147	42.3732	-0.0181096
Diversity	1	Pazopanib	5.55556	GSK2636771	0.0123457	99.3014	96.3802	-0.161463
Diversity	1	Pazopanib	1.85185	GSK2636771	0.0123457	90.3612	85.1916	0.106659
Diversity	1	Pazopanib	0.617284	GSK2636771	0.0123457	106.076	100	-0.0414247
Diversity	1	Pazopanib	0	GSK2636771	0.0123457	98.8837	95.8575
Diversity	1	Pazopanib	50	GSK2636771	0	38.6688	20.4994
Diversity	1	Pazopanib	16.6667	GSK2636771	0	56.1006	42.3151
Diversity	1	Pazopanib	5.55556	GSK2636771	0	89.1702	83.7011
Diversity	1	Pazopanib	1.85185	GSK2636771	0	103.045	100
Diversity	1	Pazopanib	0.617284	GSK2636771	0	124.962	100
Diversity	1	Pazopanib	0	GSK2636771	0	102.194	100
Diversity	1	Abiraterone	20	Ruboxistaurin (LY333531 HCl)	10	21.1595	0	0.078943
Diversity	1	Abiraterone	6.66667	Ruboxistaurin (LY333531 HCl)	10	15.22	0	0.136515
Diversity	1	Abiraterone	2.22222	Ruboxistaurin (LY333531 HCl)	10	33.085	14.4036	0.00412712
Diversity	1	Abiraterone	0.740741	Ruboxistaurin (LY333531 HCl)	10	35.8073	18.0355	-0.0321915
Diversity	1	Abiraterone	0.246914	Ruboxistaurin (LY333531 HCl)	10	21.2678	0	0.135842
Diversity	1	Abiraterone	0	Ruboxistaurin (LY333531 HCl)	10	33.3943	14.8163
Diversity	1	Abiraterone	20	Ruboxistaurin (LY333531 HCl)	3.33333	75.1257	70.4911	-0.255662
Diversity	1	Abiraterone	6.66667	Ruboxistaurin (LY333531 HCl)	3.33333	91.6295	92.5093	-0.148215
Diversity	1	Abiraterone	2.22222	Ruboxistaurin (LY333531 HCl)	3.33333	106.571	100	-0.15683
Diversity	1	Abiraterone	0.740741	Ruboxistaurin (LY333531 HCl)	3.33333	97.0122	99.6905	-0.153735
Diversity	1	Abiraterone	0.246914	Ruboxistaurin (LY333531 HCl)	3.33333	95.0787	97.111	-0.19806
Diversity	1	Abiraterone	0	Ruboxistaurin (LY333531 HCl)	3.33333	85.4889	84.317
Diversity	1	Abiraterone	20	Ruboxistaurin (LY333531 HCl)	1.11111	59.3024	49.3809	0.0390012
Diversity	1	Abiraterone	6.66667	Ruboxistaurin (LY333531 HCl)	1.11111	102.101	100	-0.0786215
Diversity	1	Abiraterone	2.22222	Ruboxistaurin (LY333531 HCl)	1.11111	136.671	100	0
Diversity	1	Abiraterone	0.740741	Ruboxistaurin (LY333531 HCl)	1.11111	109.572	100	0
Diversity	1	Abiraterone	0.246914	Ruboxistaurin (LY333531 HCl)	1.11111	108.582	100	-0.0831614
Diversity	1	Abiraterone	0	Ruboxistaurin (LY333531 HCl)	1.11111	105.21	100
Diversity	1	Abiraterone	20	Ruboxistaurin (LY333531 HCl)	0.37037	67.6394	60.5035	-0.0747533
Diversity	1	Abiraterone	6.66667	Ruboxistaurin (LY333531 HCl)	0.37037	93.5939	95.13	-0.0342946
Diversity	1	Abiraterone	2.22222	Ruboxistaurin (LY333531 HCl)	0.37037	137.259	100	-0.00474618
Diversity	1	Abiraterone	0.740741	Ruboxistaurin (LY333531 HCl)	0.37037	125.782	100	-0.00474618
Diversity	1	Abiraterone	0.246914	Ruboxistaurin (LY333531 HCl)	0.37037	109.278	100	-0.0875129
Diversity	1	Abiraterone	0	Ruboxistaurin (LY333531 HCl)	0.37037	96.8884	99.5254
Diversity	1	Abiraterone	20	Ruboxistaurin (LY333531 HCl)	0.123457	72.1714	66.5497	-0.149289
Diversity	1	Abiraterone	6.66667	Ruboxistaurin (LY333531 HCl)	0.123457	96.6874	99.2571	-0.0999026
Diversity	1	Abiraterone	2.22222	Ruboxistaurin (LY333531 HCl)	0.123457	126.493	100	-0.0311597
Diversity	1	Abiraterone	0.740741	Ruboxistaurin (LY333531 HCl)	0.123457	108.566	100	-0.0311597
Diversity	1	Abiraterone	0.246914	Ruboxistaurin (LY333531 HCl)	0.123457	102.534	100	-0.11173
Diversity	1	Abiraterone	0	Ruboxistaurin (LY333531 HCl)	0.123457	94.9086	96.884
Diversity	1	Abiraterone	20	Ruboxistaurin (LY333531 HCl)	0	62.2258	53.2811
Diversity	1	Abiraterone	6.66667	Ruboxistaurin (LY333531 HCl)	0	91.3511	92.1378
Diversity	1	Abiraterone	2.22222	Ruboxistaurin (LY333531 HCl)	0	116.733	100
Diversity	1	Abiraterone	0.740741	Ruboxistaurin (LY333531 HCl)	0	114.753	100
Diversity	1	Abiraterone	0.246914	Ruboxistaurin (LY333531 HCl)	0	91.0108	91.6839
Diversity	1	Abiraterone	0	Ruboxistaurin (LY333531 HCl)	0	97.2442	100
Diversity	2	Cabazitaxel	1.496	Alisertib	5	76.0317	61.3749	-0.186304
Diversity	2	Cabazitaxel	0.498667	Alisertib	5	65.7226	49.2784	-0.0567244
Diversity	2	Cabazitaxel	0.166222	Alisertib	5	79.0743	64.9449	-0.23222
Diversity	2	Cabazitaxel	0.0554074	Alisertib	5	85.8068	72.8447	-0.227526
Diversity	2	Cabazitaxel	0.0184691	Alisertib	5	79.8997	65.9134	-0.203136
Diversity	2	Cabazitaxel	0	Alisertib	5	78.961	64.812
Diversity	2	Cabazitaxel	1.496	Alisertib	1.66667	98.3169	87.5237	-0.390934
Diversity	2	Cabazitaxel	0.498667	Alisertib	1.66667	75.8537	61.166	-0.117595
Diversity	2	Cabazitaxel	0.166222	Alisertib	1.66667	86.4056	73.5473	-0.262744
Diversity	2	Cabazitaxel	0.0554074	Alisertib	1.66667	89.2863	76.9275	-0.201721
Diversity	2	Cabazitaxel	0.0184691	Alisertib	1.66667	82.5862	69.0657	-0.174002
Diversity	2	Cabazitaxel	0	Alisertib	1.66667	86.3085	73.4333
Diversity	2	Cabazitaxel	1.496	Alisertib	0.555556	114.08	100	-0.51457
Diversity	2	Cabazitaxel	0.498667	Alisertib	0.555556	95.8731	84.6563	-0.351349
Diversity	2	Cabazitaxel	0.166222	Alisertib	0.555556	87.1986	74.4778	-0.270949
Diversity	2	Cabazitaxel	0.0554074	Alisertib	0.555556	82.392	68.8378	-0.119504
Diversity	2	Cabazitaxel	0.0184691	Alisertib	0.555556	83.4116	70.0342	-0.182484
Diversity	2	Cabazitaxel	0	Alisertib	0.555556	86.4541	73.6043
Diversity	2	Cabazitaxel	1.496	Alisertib	0.185185	95.5333	84.2575	-0.235036
Diversity	2	Cabazitaxel	0.498667	Alisertib	0.185185	84.5768	71.4014	-0.0942299
Diversity	2	Cabazitaxel	0.166222	Alisertib	0.185185	83.719	70.395	-0.11093
Diversity	2	Cabazitaxel	0.0554074	Alisertib	0.185185	89.0274	76.6236	-0.0542625
Diversity	2	Cabazitaxel	0.0184691	Alisertib	0.185185	81.3724	67.6415	-0.0282912
Diversity	2	Cabazitaxel	0	Alisertib	0.185185	102.233	92.1193
Diversity	2	Cabazitaxel	1.496	Alisertib	0.0617284	99.6116	89.0429	-0.280009
Diversity	2	Cabazitaxel	0.498667	Alisertib	0.0617284	85.7097	72.7307	-0.104584
Diversity	2	Cabazitaxel	0.166222	Alisertib	0.0617284	73.3776	58.2605	0.0132262
Diversity	2	Cabazitaxel	0.0554074	Alisertib	0.0617284	84.2369	71.0027	0.00532283
Diversity	2	Cabazitaxel	0.0184691	Alisertib	0.0617284	79.8673	65.8754	-0.00755782
Diversity	2	Cabazitaxel	0	Alisertib	0.0617284	102.606	92.556
Diversity	2	Cabazitaxel	1.496	Alisertib	0	79.932	65.9514
Diversity	2	Cabazitaxel	0.498667	Alisertib	0	81.0649	67.2807
Diversity	2	Cabazitaxel	0.166222	Alisertib	0	78.5888	64.3752
Diversity	2	Cabazitaxel	0.0554074	Alisertib	0	89.5938	77.2883
Diversity	2	Cabazitaxel	0.0184691	Alisertib	0	83.6867	70.357
Diversity	2	Cabazitaxel	0	Alisertib	0	108.95	100
Diversity	2	ixabepilone	0.15	Ribociclib	10	64.7839	47.688	0.0680279
Diversity	2	ixabepilone	0.05	Ribociclib	10	71.7592	55.7895	-0.12432
Diversity	2	ixabepilone	0.0166667	Ribociclib	10	77.3912	62.3308	-0.187436
Diversity	2	ixabepilone	0.00555556	Ribociclib	10	76.2097	60.9586	-0.0646789
Diversity	2	ixabepilone	0.00185185	Ribociclib	10	81.518	67.1241	-0.0391857
Diversity	2	ixabepilone	0	Ribociclib	10	85.6126	71.8797
Diversity	2	ixabepilone	0.15	Ribociclib	3.33333	73.7336	58.0827	0.0809278
Diversity	2	ixabepilone	0.05	Ribociclib	3.33333	83.185	69.0602	-0.164053
Diversity	2	ixabepilone	0.0166667	Ribociclib	3.33333	82.7966	68.609	-0.156752
Diversity	2	ixabepilone	0.00555556	Ribociclib	3.33333	83.4116	69.3233	-0.0314782
Diversity	2	ixabepilone	0.00185185	Ribociclib	3.33333	88.2667	74.9624	0.0179657
Diversity	2	ixabepilone	0	Ribociclib	3.33333	98.8833	87.2932
Diversity	2	ixabepilone	0.15	Ribociclib	1.11111	81.777	67.4248	-0.126633
Diversity	2	ixabepilone	0.05	Ribociclib	1.11111	91.6006	78.8346	-0.352616
Diversity	2	ixabepilone	0.0166667	Ribociclib	1.11111	83.6867	69.6429	-0.258391
Diversity	2	ixabepilone	0.00555556	Ribociclib	1.11111	82.6833	68.4774	-0.137159
Diversity	2	ixabepilone	0.00185185	Ribociclib	1.11111	84.0589	70.0752	-0.0655565
Diversity	2	ixabepilone	0	Ribociclib	1.11111	85.9201	72.2368
Diversity	2	ixabepilone	0.15	Ribociclib	0.37037	89.4319	76.3158	-0.0672038
Diversity	2	ixabepilone	0.05	Ribociclib	0.37037	86.6807	73.1203	-0.177442
Diversity	2	ixabepilone	0.0166667	Ribociclib	0.37037	80.2557	65.6579	-0.0998847
Diversity	2	ixabepilone	0.00555556	Ribociclib	0.37037	79.4789	64.7556	0.0483977
Diversity	2	ixabepilone	0.00185185	Ribociclib	0.37037	89.6423	76.5602	0.041657
Diversity	2	ixabepilone	0	Ribociclib	0.37037	102.767	91.8045
Diversity	2	ixabepilone	0.15	Ribociclib	0.123457	105.616	95.1128	-0.245769
Diversity	2	ixabepilone	0.05	Ribociclib	0.123457	89.1406	75.9774	-0.198531
Diversity	2	ixabepilone	0.0166667	Ribociclib	0.123457	81.5504	67.1617	-0.107399
Diversity	2	ixabepilone	0.00555556	Ribociclib	0.123457	87.0529	73.5526	-0.0301674
Diversity	2	ixabepilone	0.00185185	Ribociclib	0.123457	88.202	74.8872	0.0692952
Diversity	2	ixabepilone	0	Ribociclib	0.123457	103.836	93.0451
Diversity	2	ixabepilone	0.15	Ribociclib	0	88.995	75.8083
Diversity	2	ixabepilone	0.05	Ribociclib	0	75.6595	60.3195
Diversity	2	ixabepilone	0.0166667	Ribociclib	0	75.9346	60.6391
Diversity	2	ixabepilone	0.00555556	Ribociclib	0	88.995	75.8083
Diversity	2	ixabepilone	0.00185185	Ribociclib	0	99.4336	87.9323
Diversity	2	ixabepilone	0	Ribociclib	0	109.824	100
Diversity	2	Erlotinib	10	Alfacalcidol	50	0.938663	0	0
Diversity	2	Erlotinib	3.33333	Alfacalcidol	50	0.517883	0	0
Diversity	2	Erlotinib	1.11111	Alfacalcidol	50	1.13287	0	0
Diversity	2	Erlotinib	0.37037	Alfacalcidol	50	2.54086	0	0
Diversity	2	Erlotinib	0.123457	Alfacalcidol	50	1.89351	0	0
Diversity	2	Erlotinib	0	Alfacalcidol	50	2.24955	0
Diversity	2	Erlotinib	10	Alfacalcidol	16.6667	39.8446	23.9193	0.586936
Diversity	2	Erlotinib	3.33333	Alfacalcidol	16.6667	53.1478	43.6599	0.521854
Diversity	2	Erlotinib	1.11111	Alfacalcidol	16.6667	74.559	75.4323	0.194765
Diversity	2	Erlotinib	0.37037	Alfacalcidol	16.6667	85.4669	91.6186	0.0838136
Diversity	2	Erlotinib	0.123457	Alfacalcidol	16.6667	81.518	85.7589	0.142411
Diversity	2	Erlotinib	0	Alfacalcidol	16.6667	102.654	100
Diversity	2	Erlotinib	10	Alfacalcidol	5.55556	64.4765	60.4707	0.221422
Diversity	2	Erlotinib	3.33333	Alfacalcidol	5.55556	76.1612	77.8098	0.180355
Diversity	2	Erlotinib	1.11111	Alfacalcidol	5.55556	90.9532	99.7598	-0.048511
Diversity	2	Erlotinib	0.37037	Alfacalcidol	5.55556	97.9608	100	0
Diversity	2	Erlotinib	0.123457	Alfacalcidol	5.55556	90.8238	99.5677	0.00432277
Diversity	2	Erlotinib	0	Alfacalcidol	5.55556	91.8757	100
Diversity	2	Erlotinib	10	Alfacalcidol	1.85185	70.4645	69.3564	0.0899093
Diversity	2	Erlotinib	3.33333	Alfacalcidol	1.85185	77.9414	80.4515	0.104451
Diversity	2	Erlotinib	1.11111	Alfacalcidol	1.85185	94.2709	100	-0.0999169
Diversity	2	Erlotinib	0.37037	Alfacalcidol	1.85185	104.92	100	-0.051633
Diversity	2	Erlotinib	0.123457	Alfacalcidol	1.85185	101.764	100	-0.051633
Diversity	2	Erlotinib	0	Alfacalcidol	1.85185	87.6355	94.8367
Diversity	2	Erlotinib	10	Alfacalcidol	0.617284	65.0753	61.3593	0.212536
Diversity	2	Erlotinib	3.33333	Alfacalcidol	0.617284	78.346	81.0519	0.147935
Diversity	2	Erlotinib	1.11111	Alfacalcidol	0.617284	90.4192	98.9673	-0.040586
Diversity	2	Erlotinib	0.37037	Alfacalcidol	0.617284	95.2581	100	0
Diversity	2	Erlotinib	0.123457	Alfacalcidol	0.617284	95.8408	100	0
Diversity	2	Erlotinib	0	Alfacalcidol	0.617284	98.4464	100
Diversity	2	Erlotinib	10	Alfacalcidol	0	79.398	82.6129
Diversity	2	Erlotinib	3.33333	Alfacalcidol	0	88.3153	95.8453
Diversity	2	Erlotinib	1.11111	Alfacalcidol	0	87.6841	94.9087
Diversity	2	Erlotinib	0.37037	Alfacalcidol	0	98.8509	100
Diversity	2	Erlotinib	0.123457	Alfacalcidol	0	92.782	100
Diversity	2	Erlotinib	0	Alfacalcidol	0	91.1151	100
Diversity	2	Vincristine	0.3	Sotrastaurin	1	62.8419	57.2477	-0.0842924
Diversity	2	Vincristine	0.1	Sotrastaurin	1	64.0395	59.0005	-0.0750527
Diversity	2	Vincristine	0.0333333	Sotrastaurin	1	65.9168	61.748	-0.1405
Diversity	2	Vincristine	0.0111111	Sotrastaurin	1	84.2531	88.5836	-0.314082
Diversity	2	Vincristine	0.0037037	Sotrastaurin	1	72.8759	71.9327	-0.22056
Diversity	2	Vincristine	0	Sotrastaurin	1	68.6195	65.7035
Diversity	2	Vincristine	0.3	Sotrastaurin	0.333333	68.134	64.9929	0.0200497
Diversity	2	Vincristine	0.1	Sotrastaurin	0.333333	69.0727	66.3667	0.0430467
Diversity	2	Vincristine	0.0333333	Sotrastaurin	0.333333	74.7208	74.6329	-0.0917274
Diversity	2	Vincristine	0.0111111	Sotrastaurin	0.333333	79.7864	82.0464	-0.0357969
Diversity	2	Vincristine	0.0037037	Sotrastaurin	0.333333	71.7268	70.2511	-0.0180091
Diversity	2	Vincristine	0	Sotrastaurin	0.333333	85.3374	90.1705
Diversity	2	Vincristine	0.3	Sotrastaurin	0.111111	74.3324	74.0644	0.00236855
Diversity	2	Vincristine	0.1	Sotrastaurin	0.111111	74.4943	74.3013	0.040739
Diversity	2	Vincristine	0.0333333	Sotrastaurin	0.111111	78.4593	80.1042	-0.0750829
Diversity	2	Vincristine	0.0111111	Sotrastaurin	0.111111	92.6202	100	-0.129796
Diversity	2	Vincristine	0.0037037	Sotrastaurin	0.111111	70.2865	68.1431	0.0776883
Diversity	2	Vincristine	0	Sotrastaurin	0.111111	92.2965	100
Diversity	2	Vincristine	0.3	Sotrastaurin	0.037037	77.3588	78.4936	-0.147691
Diversity	2	Vincristine	0.1	Sotrastaurin	0.037037	74.9312	74.9408	-0.0772228
Diversity	2	Vincristine	0.0333333	Sotrastaurin	0.037037	71.2575	69.5642	-0.0730226
Diversity	2	Vincristine	0.0111111	Sotrastaurin	0.037037	82.8289	86.4993	-0.118662
Diversity	2	Vincristine	0.0037037	Sotrastaurin	0.037037	73.4261	72.738	-0.0763218
Diversity	2	Vincristine	0	Sotrastaurin	0.037037	82.3272	85.765
Diversity	2	Vincristine	0.3	Sotrastaurin	0.0123457	77.3426	78.4699	-0.0747718
Diversity	2	Vincristine	0.1	Sotrastaurin	0.0123457	72.18	70.9143	0.0397098
Diversity	2	Vincristine	0.0333333	Sotrastaurin	0.0123457	75.8699	76.3145	-0.0695122
Diversity	2	Vincristine	0.0111111	Sotrastaurin	0.0123457	80.1586	82.5912	0.0055428
Diversity	2	Vincristine	0.0037037	Sotrastaurin	0.0123457	83.8971	88.0625	-0.155309
Diversity	2	Vincristine	0	Sotrastaurin	0.0123457	89.0112	95.5471
Diversity	2	Vincristine	0.3	Sotrastaurin	0	74.4943	74.3013
Diversity	2	Vincristine	0.1	Sotrastaurin	0	77.2779	78.3752
Diversity	2	Vincristine	0.0333333	Sotrastaurin	0	73.329	72.5959
Diversity	2	Vincristine	0.0111111	Sotrastaurin	0	83.185	87.0204
Diversity	2	Vincristine	0.0037037	Sotrastaurin	0	75.5948	75.9119
Diversity	2	Vincristine	0	Sotrastaurin	0	92.0537	100
Diversity	2	Pazopanib	50	GSK2636771	1	26.1855	3.24925	0.00262378
Diversity	2	Pazopanib	16.6667	GSK2636771	1	52.0311	37.3878	-0.191035
Diversity	2	Pazopanib	5.55556	GSK2636771	1	84.415	80.1625	-0.434884
Diversity	2	Pazopanib	1.85185	GSK2636771	1	103.852	100	-0.427446
Diversity	2	Pazopanib	0.617284	GSK2636771	1	89.5129	86.8961	-0.317002
Diversity	2	Pazopanib	0	GSK2636771	1	70.4807	61.7572
Diversity	2	Pazopanib	50	GSK2636771	0.333333	24.9555	1.62463	0.0322043
Diversity	2	Pazopanib	16.6667	GSK2636771	0.333333	49.5064	34.053	-0.0882595
Diversity	2	Pazopanib	5.55556	GSK2636771	0.333333	85.9686	82.2146	-0.316148
Diversity	2	Pazopanib	1.85185	GSK2636771	0.333333	94.3195	93.245	-0.142488
Diversity	2	Pazopanib	0.617284	GSK2636771	0.333333	94.4651	93.4374	-0.172826
Diversity	2	Pazopanib	0	GSK2636771	0.333333	88.2343	85.2074
Diversity	2	Pazopanib	50	GSK2636771	0.111111	28.4998	6.30611	-0.0156803
Diversity	2	Pazopanib	16.6667	GSK2636771	0.111111	48.9885	33.369	-0.0869885
Diversity	2	Pazopanib	5.55556	GSK2636771	0.111111	83.5896	79.0723	-0.295895
Diversity	2	Pazopanib	1.85185	GSK2636771	0.111111	98.948	99.3587	-0.221065
Diversity	2	Pazopanib	0.617284	GSK2636771	0.111111	95.0477	94.2069	-0.197335
Diversity	2	Pazopanib	0	GSK2636771	0.111111	86.8102	83.3262
Diversity	2	Pazopanib	50	GSK2636771	0.037037	29.6488	7.82386	-0.0285361
Diversity	2	Pazopanib	16.6667	GSK2636771	0.037037	52.1605	37.5588	-0.116798
Diversity	2	Pazopanib	5.55556	GSK2636771	0.037037	83.8647	79.4357	-0.275283
Diversity	2	Pazopanib	1.85185	GSK2636771	0.037037	91.4711	89.4827	-0.0844517
Diversity	2	Pazopanib	0.617284	GSK2636771	0.037037	84.2693	79.9701	-0.0184744
Diversity	2	Pazopanib	0	GSK2636771	0.037037	89.9013	87.4091
Diversity	2	Pazopanib	50	GSK2636771	0.0123457	27.7067	5.25866	-0.00696821
Diversity	2	Pazopanib	16.6667	GSK2636771	0.0123457	49.4417	33.9675	-0.102151
Diversity	2	Pazopanib	5.55556	GSK2636771	0.0123457	81.518	76.336	-0.28694
Diversity	2	Pazopanib	1.85185	GSK2636771	0.0123457	89.0274	86.2548	-0.118763
Diversity	2	Pazopanib	0.617284	GSK2636771	0.0123457	91.552	89.5896	-0.178864
Diversity	2	Pazopanib	0	GSK2636771	0.0123457	84.4635	80.2266
Diversity	2	Pazopanib	50	GSK2636771	0	28.0304	5.68619
Diversity	2	Pazopanib	16.6667	GSK2636771	0	46.1402	29.6067
Diversity	2	Pazopanib	5.55556	GSK2636771	0	68.6843	59.3844
Diversity	2	Pazopanib	1.85185	GSK2636771	0	93.9149	92.7106
Diversity	2	Pazopanib	0.617284	GSK2636771	0	91.3902	89.3758
Diversity	2	Pazopanib	0	GSK2636771	0	99.4336	100
Diversity	2	Abiraterone	20	Ruboxistaurin (LY333531 HCl)	10	6.36025	0	0
Diversity	2	Abiraterone	6.66667	Ruboxistaurin (LY333531 HCl)	10	7.83298	0	0
Diversity	2	Abiraterone	2.22222	Ruboxistaurin (LY333531 HCl)	10	16.3781	0	0
Diversity	2	Abiraterone	0.740741	Ruboxistaurin (LY333531 HCl)	10	19.5177	0	0
Diversity	2	Abiraterone	0.246914	Ruboxistaurin (LY333531 HCl)	10	13.9828	0	0
Diversity	2	Abiraterone	0	Ruboxistaurin (LY333531 HCl)	10	18.8866	0
Diversity	2	Abiraterone	20	Ruboxistaurin (LY333531 HCl)	3.33333	47.4025	36.1502	0.0201754
Diversity	2	Abiraterone	6.66667	Ruboxistaurin (LY333531 HCl)	3.33333	73.4261	75.8834	0.107487
Diversity	2	Abiraterone	2.22222	Ruboxistaurin (LY333531 HCl)	3.33333	84.9328	93.4519	-0.0681987
Diversity	2	Abiraterone	0.740741	Ruboxistaurin (LY333531 HCl)	3.33333	80.9516	87.3734	-0.0074129
Diversity	2	Abiraterone	0.246914	Ruboxistaurin (LY333531 HCl)	3.33333	86.2761	95.5028	-0.0887077
Diversity	2	Abiraterone	0	Ruboxistaurin (LY333531 HCl)	3.33333	80.4661	86.6321
Diversity	2	Abiraterone	20	Ruboxistaurin (LY333531 HCl)	1.11111	48.066	37.1633	0.06894
Diversity	2	Abiraterone	6.66667	Ruboxistaurin (LY333531 HCl)	1.11111	90.7752	100	0
Diversity	2	Abiraterone	2.22222	Ruboxistaurin (LY333531 HCl)	1.11111	109.338	100	0
Diversity	2	Abiraterone	0.740741	Ruboxistaurin (LY333531 HCl)	1.11111	97.2973	100	0
Diversity	2	Abiraterone	0.246914	Ruboxistaurin (LY333531 HCl)	1.11111	102.978	100	0
Diversity	2	Abiraterone	0	Ruboxistaurin (LY333531 HCl)	1.11111	90.3868	100
Diversity	2	Abiraterone	20	Ruboxistaurin (LY333531 HCl)	0.37037	56.7568	50.4324	-0.0637509
Diversity	2	Abiraterone	6.66667	Ruboxistaurin (LY333531 HCl)	0.37037	93.8016	100	0
Diversity	2	Abiraterone	2.22222	Ruboxistaurin (LY333531 HCl)	0.37037	99.822	100	0
Diversity	2	Abiraterone	0.740741	Ruboxistaurin (LY333531 HCl)	0.37037	93.8663	100	0
Diversity	2	Abiraterone	0.246914	Ruboxistaurin (LY333531 HCl)	0.37037	110.843	100	0
Diversity	2	Abiraterone	0	Ruboxistaurin (LY333531 HCl)	0.37037	90.5972	100
Diversity	2	Abiraterone	20	Ruboxistaurin (LY333531 HCl)	0.123457	50.3803	40.6968	0.0161869
Diversity	2	Abiraterone	6.66667	Ruboxistaurin (LY333531 HCl)	0.123457	94.7726	100	-0.0395355
Diversity	2	Abiraterone	2.22222	Ruboxistaurin (LY333531 HCl)	0.123457	113.708	100	-0.0395355
Diversity	2	Abiraterone	0.740741	Ruboxistaurin (LY333531 HCl)	0.123457	94.0282	100	-0.0395355
Diversity	2	Abiraterone	0.246914	Ruboxistaurin (LY333531 HCl)	0.123457	89.8365	100	-0.0395355
Diversity	2	Abiraterone	0	Ruboxistaurin (LY333531 HCl)	0.123457	86.6321	96.0465
Diversity	2	Abiraterone	20	Ruboxistaurin (LY333531 HCl)	0	52.5813	44.0573
Diversity	2	Abiraterone	6.66667	Ruboxistaurin (LY333531 HCl)	0	89.6747	100
Diversity	2	Abiraterone	2.22222	Ruboxistaurin (LY333531 HCl)	0	91.3255	100
Diversity	2	Abiraterone	0.740741	Ruboxistaurin (LY333531 HCl)	0	91.0989	100
Diversity	2	Abiraterone	0.246914	Ruboxistaurin (LY333531 HCl)	0	93.4779	100
Diversity	2	Abiraterone	0	Ruboxistaurin (LY333531 HCl)	0	89.2216	100
Diversity	3	Cabazitaxel	1.496	Alisertib	5	68.5973	70.0676	0.0648369
Diversity	3	Cabazitaxel	0.498667	Alisertib	5	73.6761	77.5259	-0.0487271
Diversity	3	Cabazitaxel	0.166222	Alisertib	5	76.2223	81.2649	-0.0710024
Diversity	3	Cabazitaxel	0.0554074	Alisertib	5	80.3395	87.3111	0.0562848
Diversity	3	Cabazitaxel	0.0184691	Alisertib	5	77.9017	83.7311	-0.117144
Diversity	3	Cabazitaxel	0	Alisertib	5	90.4158	100
Diversity	3	Cabazitaxel	1.496	Alisertib	1.66667	84.1316	92.8799	-0.260269
Diversity	3	Cabazitaxel	0.498667	Alisertib	1.66667	77.6579	83.3731	-0.199244
Diversity	3	Cabazitaxel	0.166222	Alisertib	1.66667	73.1344	76.7303	-0.119616
Diversity	3	Cabazitaxel	0.0554074	Alisertib	1.66667	77.4006	82.9952	-0.0183025
Diversity	3	Cabazitaxel	0.0184691	Alisertib	1.66667	83.9285	92.5815	-0.296887
Diversity	3	Cabazitaxel	0	Alisertib	1.66667	80.353	87.3309
Diversity	3	Cabazitaxel	1.496	Alisertib	0.555556	80.2447	87.1718	-0.165126
Diversity	3	Cabazitaxel	0.498667	Alisertib	0.555556	86.6101	96.5195	-0.294584
Diversity	3	Cabazitaxel	0.166222	Alisertib	0.555556	80.0009	86.8138	-0.183575
Diversity	3	Cabazitaxel	0.0554074	Alisertib	0.555556	79.2425	85.7001	0.000859981
Diversity	3	Cabazitaxel	0.0184691	Alisertib	0.555556	76.9401	82.319	-0.158454
Diversity	3	Cabazitaxel	0	Alisertib	0.555556	83.7389	92.3031
Diversity	3	Cabazitaxel	1.496	Alisertib	0.185185	74.1366	78.2021	-0.130086
Diversity	3	Cabazitaxel	0.498667	Alisertib	0.185185	73.7574	77.6452	-0.157715
Diversity	3	Cabazitaxel	0.166222	Alisertib	0.185185	67.4597	68.397	-0.0523605
Diversity	3	Cabazitaxel	0.0554074	Alisertib	0.185185	78.782	85.0239	-0.0587369
Diversity	3	Cabazitaxel	0.0184691	Alisertib	0.185185	69.437	71.3007	-0.0996907
Diversity	3	Cabazitaxel	0	Alisertib	0.185185	78.8768	85.1631
Diversity	3	Cabazitaxel	1.496	Alisertib	0.0617284	69.3287	71.1416	0.00629055
Diversity	3	Cabazitaxel	0.498667	Alisertib	0.0617284	74.1772	78.2617	-0.101458
Diversity	3	Cabazitaxel	0.166222	Alisertib	0.0617284	69.7756	71.7979	-0.0226486
Diversity	3	Cabazitaxel	0.0554074	Alisertib	0.0617284	71.6582	74.5625	0.12573
Diversity	3	Cabazitaxel	0.0184691	Alisertib	0.0617284	74.5971	78.8783	-0.11359
Diversity	3	Cabazitaxel	0	Alisertib	0.0617284	84.7275	93.755
Diversity	3	Cabazitaxel	1.496	Alisertib	0	73.0125	76.5513
Diversity	3	Cabazitaxel	0.498667	Alisertib	0	70.358	72.6531
Diversity	3	Cabazitaxel	0.166222	Alisertib	0	71.3873	74.1647
Diversity	3	Cabazitaxel	0.0554074	Alisertib	0	84.1723	92.9395
Diversity	3	Cabazitaxel	0.0184691	Alisertib	0	69.9246	72.0167
Diversity	3	Cabazitaxel	0	Alisertib	0	88.9802	100
Diversity	3	ixabepilone	0.15	Ribociclib	10	70.8997	75.1679	0.200896
Diversity	3	ixabepilone	0.05	Ribociclib	10	75.9108	82.699	0.0205577
Diversity	3	ixabepilone	0.0166667	Ribociclib	10	65.997	67.7997	0.134745
Diversity	3	ixabepilone	0.00555556	Ribociclib	10	84.9578	96.2955	-0.073275
Diversity	3	ixabepilone	0.00185185	Ribociclib	10	79.4998	88.0928	-0.0111948
Diversity	3	ixabepilone	0	Ribociclib	10	90.2126	100
Diversity	3	ixabepilone	0.15	Ribociclib	3.33333	80.3666	89.3955	-0.00730214
Diversity	3	ixabepilone	0.05	Ribociclib	3.33333	80.2718	89.253	-0.103636
Diversity	3	ixabepilone	0.0166667	Ribociclib	3.33333	69.8298	73.5599	0.0208972
Diversity	3	ixabepilone	0.00555556	Ribociclib	3.33333	89.7251	100	-0.171889
Diversity	3	ixabepilone	0.00185185	Ribociclib	3.33333	73.6084	79.2388	0.0171567
Diversity	3	ixabepilone	0	Ribociclib	3.33333	82.8179	93.0796
Diversity	3	ixabepilone	0.15	Ribociclib	1.11111	77.5495	85.1618	0.100957
Diversity	3	ixabepilone	0.05	Ribociclib	1.11111	80.0009	88.8459	-0.0409119
Diversity	3	ixabepilone	0.0166667	Ribociclib	1.11111	76.4525	83.5131	-0.0223896
Diversity	3	ixabepilone	0.00555556	Ribociclib	1.11111	81.125	90.5353	-0.0156727
Diversity	3	ixabepilone	0.00185185	Ribociclib	1.11111	76.9265	84.2255	0.0274781
Diversity	3	ixabepilone	0	Ribociclib	1.11111	87.7477	100
Diversity	3	ixabepilone	0.15	Ribociclib	0.37037	86.5965	98.7584	-0.13525
Diversity	3	ixabepilone	0.05	Ribociclib	0.37037	86.732	98.9619	-0.23126
Diversity	3	ixabepilone	0.0166667	Ribociclib	0.37037	74.0689	79.9308	-0.0720919
Diversity	3	ixabepilone	0.00555556	Ribociclib	0.37037	78.3486	86.3627	-0.0675687
Diversity	3	ixabepilone	0.00185185	Ribociclib	0.37037	79.2018	87.645	-0.0982398
Diversity	3	ixabepilone	0	Ribociclib	0.37037	80.4207	89.4769
Diversity	3	ixabepilone	0.15	Ribociclib	0.123457	88.0186	100	-0.0474252
Diversity	3	ixabepilone	0.05	Ribociclib	0.123457	85.8516	97.6389	-0.128842
Diversity	3	ixabepilone	0.0166667	Ribociclib	0.123457	74.7325	80.9281	0.00346021
Diversity	3	ixabepilone	0.00555556	Ribociclib	0.123457	84.4431	95.5221	-0.0655404
Diversity	3	ixabepilone	0.00185185	Ribociclib	0.123457	77.2922	84.7751	0.0219825
Diversity	3	ixabepilone	0	Ribociclib	0.123457	89.3323	100
Diversity	3	ixabepilone	0.15	Ribociclib	0	84.2671	95.2575
Diversity	3	ixabepilone	0.05	Ribociclib	0	77.2787	84.7547
Diversity	3	ixabepilone	0.0166667	Ribociclib	0	74.9627	81.2742
Diversity	3	ixabepilone	0.00555556	Ribociclib	0	80.0822	88.968
Diversity	3	ixabepilone	0.00185185	Ribociclib	0	78.7549	86.9733
Diversity	3	ixabepilone	0	Ribociclib	0	87.4227	100
Diversity	3	Erlotinib	10	Alfacalcidol	50	0.988669	0	0
Diversity	3	Erlotinib	3.33333	Alfacalcidol	50	1.66584	0	0
Diversity	3	Erlotinib	1.11111	Alfacalcidol	50	0.920952	0	0
Diversity	3	Erlotinib	0.37037	Alfacalcidol	50	4.40161	0	0
Diversity	3	Erlotinib	0.123457	Alfacalcidol	50	1.6523	0	0
Diversity	3	Erlotinib	0	Alfacalcidol	50	3.84633	0
Diversity	3	Erlotinib	10	Alfacalcidol	16.6667	46.1153	42.447	0.333631
Diversity	3	Erlotinib	3.33333	Alfacalcidol	16.6667	60.4578	66.5755	0.200957
Diversity	3	Erlotinib	1.11111	Alfacalcidol	16.6667	73.9199	89.2231	-0.0255183
Diversity	3	Erlotinib	0.37037	Alfacalcidol	16.6667	73.5136	88.5395	-0.0186831
Diversity	3	Erlotinib	0.123457	Alfacalcidol	16.6667	66.1189	76.0993	0.105719
Diversity	3	Erlotinib	0	Alfacalcidol	16.6667	72.403	86.6712
Diversity	3	Erlotinib	10	Alfacalcidol	5.55556	60.5255	66.6895	0.207792
Diversity	3	Erlotinib	3.33333	Alfacalcidol	5.55556	80.4478	100	0
Diversity	3	Erlotinib	1.11111	Alfacalcidol	5.55556	86.1496	100	0
Diversity	3	Erlotinib	0.37037	Alfacalcidol	5.55556	81.8157	100	0
Diversity	3	Erlotinib	0.123457	Alfacalcidol	5.55556	74.8138	90.7268	0.0927318
Diversity	3	Erlotinib	0	Alfacalcidol	5.55556	83.0617	100
Diversity	3	Erlotinib	10	Alfacalcidol	1.85185	89.224	100	-0.148232
Diversity	3	Erlotinib	3.33333	Alfacalcidol	1.85185	92.0274	100	-0.0262019
Diversity	3	Erlotinib	1.11111	Alfacalcidol	1.85185	82.4523	100	-0.0262019
Diversity	3	Erlotinib	0.37037	Alfacalcidol	1.85185	83.9556	100	-0.0262019
Diversity	3	Erlotinib	0.123457	Alfacalcidol	1.85185	87.2195	100	-0.0262019
Diversity	3	Erlotinib	0	Alfacalcidol	1.85185	78.7684	97.3798
Diversity	3	Erlotinib	10	Alfacalcidol	0.617284	82.0595	100	-0.125313
Diversity	3	Erlotinib	3.33333	Alfacalcidol	0.617284	87.6123	100	0
Diversity	3	Erlotinib	1.11111	Alfacalcidol	0.617284	83.6034	100	0
Diversity	3	Erlotinib	0.37037	Alfacalcidol	0.617284	83.4409	100	0
Diversity	3	Erlotinib	0.123457	Alfacalcidol	0.617284	90.9304	100	0
Diversity	3	Erlotinib	0	Alfacalcidol	0.617284	87.7206	100
Diversity	3	Erlotinib	10	Alfacalcidol	0	72.8771	87.4687
Diversity	3	Erlotinib	3.33333	Alfacalcidol	0	96.6728	100
Diversity	3	Erlotinib	1.11111	Alfacalcidol	0	88.4926	100
Diversity	3	Erlotinib	0.37037	Alfacalcidol	0	92.4879	100
Diversity	3	Erlotinib	0.123457	Alfacalcidol	0	81.1115	100
Diversity	3	Erlotinib	0	Alfacalcidol	0	80.3259	100
Diversity	3	Vincristine	0.3	Sotrastaurin	1	63.1123	61.5111	0.117775
Diversity	3	Vincristine	0.1	Sotrastaurin	1	65.4959	64.9832	-0.0388637
Diversity	3	Vincristine	0.0333333	Sotrastaurin	1	72.1051	74.6104	0.0552377
Diversity	3	Vincristine	0.0111111	Sotrastaurin	1	67.4055	67.7648	0.0846321
Diversity	3	Vincristine	0.0037037	Sotrastaurin	1	74.9627	78.7729	-0.0432038
Diversity	3	Vincristine	0	Sotrastaurin	1	92.7317	100
Diversity	3	Vincristine	0.3	Sotrastaurin	0.333333	63.9384	62.7145	0.105741
Diversity	3	Vincristine	0.1	Sotrastaurin	0.333333	61.7715	59.5581	0.0153877
Diversity	3	Vincristine	0.0333333	Sotrastaurin	0.333333	75.8837	80.1144	0.000197278
Diversity	3	Vincristine	0.0111111	Sotrastaurin	0.333333	65.4824	64.9635	0.112645
Diversity	3	Vincristine	0.0037037	Sotrastaurin	0.333333	70.7237	72.5981	0.0185441
Diversity	3	Vincristine	0	Sotrastaurin	0.333333	93.6256	100
Diversity	3	Vincristine	0.3	Sotrastaurin	0.111111	70.6018	72.4206	0.00868021
Diversity	3	Vincristine	0.1	Sotrastaurin	0.111111	66.4575	66.3839	-0.0528704
Diversity	3	Vincristine	0.0333333	Sotrastaurin	0.111111	75.4639	79.5029	0.00631288
Diversity	3	Vincristine	0.0111111	Sotrastaurin	0.111111	66.0241	65.7526	0.104754
Diversity	3	Vincristine	0.0037037	Sotrastaurin	0.111111	61.6225	59.3411	0.151115
Diversity	3	Vincristine	0	Sotrastaurin	0.111111	97.7698	100
Diversity	3	Vincristine	0.3	Sotrastaurin	0.037037	65.9293	65.6145	0.0612707
Diversity	3	Vincristine	0.1	Sotrastaurin	0.037037	67.1888	67.4492	-0.0764201
Diversity	3	Vincristine	0.0333333	Sotrastaurin	0.037037	80.9354	87.4729	-0.0903025
Diversity	3	Vincristine	0.0111111	Sotrastaurin	0.037037	66.0783	65.8315	0.0878745
Diversity	3	Vincristine	0.0037037	Sotrastaurin	0.037037	77.0891	81.8702	-0.0898923
Diversity	3	Vincristine	0	Sotrastaurin	0.037037	88.0863	97.8891
Diversity	3	Vincristine	0.3	Sotrastaurin	0.0123457	72.6197	75.36	-0.0207141
Diversity	3	Vincristine	0.1	Sotrastaurin	0.0123457	67.2836	67.5873	-0.0649043
Diversity	3	Vincristine	0.0333333	Sotrastaurin	0.0123457	72.1999	74.7485	0.0538568
Diversity	3	Vincristine	0.0111111	Sotrastaurin	0.0123457	60.7963	58.1377	0.180904
Diversity	3	Vincristine	0.0037037	Sotrastaurin	0.0123457	87.1654	96.5476	-0.220951
Diversity	3	Vincristine	0	Sotrastaurin	0.0123457	91.3909	100
Diversity	3	Vincristine	0.3	Sotrastaurin	0	71.1977	73.2886
Diversity	3	Vincristine	0.1	Sotrastaurin	0	62.8279	61.0969
Diversity	3	Vincristine	0.0333333	Sotrastaurin	0	75.8972	80.1341
Diversity	3	Vincristine	0.0111111	Sotrastaurin	0	73.2156	76.2281
Diversity	3	Vincristine	0.0037037	Sotrastaurin	0	71.9967	74.4526
Diversity	3	Vincristine	0	Sotrastaurin	0	89.5355	100
Diversity	3	Pazopanib	50	GSK2636771	1	27.1545	10.1092	0.129476
Diversity	3	Pazopanib	16.6667	GSK2636771	1	45.7496	40.0873	-0.126419
Diversity	3	Pazopanib	5.55556	GSK2636771	1	73.3105	84.5197	-0.204367
Diversity	3	Pazopanib	1.85185	GSK2636771	1	75.369	87.8384	0.121616
Diversity	3	Pazopanib	0.617284	GSK2636771	1	80.2311	95.6769	0.0432314
Diversity	3	Pazopanib	0	GSK2636771	1	86.8945	100
Diversity	3	Pazopanib	50	GSK2636771	0.333333	25.8544	8.0131	0.143439
Diversity	3	Pazopanib	16.6667	GSK2636771	0.333333	43.4608	36.3974	-0.0978492
Diversity	3	Pazopanib	5.55556	GSK2636771	0.333333	79.2018	94.0175	-0.318794
Diversity	3	Pazopanib	1.85185	GSK2636771	0.333333	80.9625	96.8559	0.0010917
Diversity	3	Pazopanib	0.617284	GSK2636771	0.333333	85.811	100	-0.0303493
Diversity	3	Pazopanib	0	GSK2636771	0.333333	81.0302	96.9651
Diversity	3	Pazopanib	50	GSK2636771	0.111111	31.1227	16.5066	0.0655022
Diversity	3	Pazopanib	16.6667	GSK2636771	0.111111	42.7024	35.1747	-0.0772926
Diversity	3	Pazopanib	5.55556	GSK2636771	0.111111	74.7054	86.7686	-0.226856
Diversity	3	Pazopanib	1.85185	GSK2636771	0.111111	84.1993	100	0
Diversity	3	Pazopanib	0.617284	GSK2636771	0.111111	88.4113	100	0
Diversity	3	Pazopanib	0	GSK2636771	0.111111	84.9984	100
Diversity	3	Pazopanib	50	GSK2636771	0.037037	26.0711	8.36245	0.146943
Diversity	3	Pazopanib	16.6667	GSK2636771	0.037037	46.1018	40.655	-0.132096
Diversity	3	Pazopanib	5.55556	GSK2636771	0.037037	74.4481	86.3537	-0.222707
Diversity	3	Pazopanib	1.85185	GSK2636771	0.037037	91.5263	100	0
Diversity	3	Pazopanib	0.617284	GSK2636771	0.037037	78.8632	93.4716	0.0652838
Diversity	3	Pazopanib	0	GSK2636771	0.037037	86.9893	100
Diversity	3	Pazopanib	50	GSK2636771	0.0123457	28.4547	12.2052	0.108515
Diversity	3	Pazopanib	16.6667	GSK2636771	0.0123457	42.9326	35.5459	-0.0810044
Diversity	3	Pazopanib	5.55556	GSK2636771	0.0123457	67.6629	75.4148	-0.113319
Diversity	3	Pazopanib	1.85185	GSK2636771	0.0123457	81.2198	97.2707	0.0272926
Diversity	3	Pazopanib	0.617284	GSK2636771	0.0123457	81.2875	97.3799	0.0262009
Diversity	3	Pazopanib	0	GSK2636771	0.0123457	87.1383	100
Diversity	3	Pazopanib	50	GSK2636771	0	35.1858	23.0568
Diversity	3	Pazopanib	16.6667	GSK2636771	0	37.908	27.4454
Diversity	3	Pazopanib	5.55556	GSK2636771	0	60.6338	64.083
Diversity	3	Pazopanib	1.85185	GSK2636771	0	97.1333	100
Diversity	3	Pazopanib	0.617284	GSK2636771	0	87.1112	100
Diversity	3	Pazopanib	0	GSK2636771	0	82.9127	100
Diversity	3	Abiraterone	20	Ruboxistaurin (LY333531 HCl)	10	13.0965	0	0.0305478
Diversity	3	Abiraterone	6.66667	Ruboxistaurin (LY333531 HCl)	10	12.9746	0	0.0604449
Diversity	3	Abiraterone	2.22222	Ruboxistaurin (LY333531 HCl)	10	22.9832	3.25152	0.0379694
Diversity	3	Abiraterone	0.740741	Ruboxistaurin (LY333531 HCl)	10	25.8137	7.63583	-0.00986592
Diversity	3	Abiraterone	0.246914	Ruboxistaurin (LY333531 HCl)	10	21.8997	1.57332	0.0547514
Diversity	3	Abiraterone	0	Ruboxistaurin (LY333531 HCl)	10	25.4345	7.04846
Diversity	3	Abiraterone	20	Ruboxistaurin (LY333531 HCl)	3.33333	45.4517	38.0533	-0.0171418
Diversity	3	Abiraterone	6.66667	Ruboxistaurin (LY333531 HCl)	3.33333	72.6604	80.1972	-0.0829291
Diversity	3	Abiraterone	2.22222	Ruboxistaurin (LY333531 HCl)	3.33333	72.1457	79.4	0.0444724
Diversity	3	Abiraterone	0.740741	Ruboxistaurin (LY333531 HCl)	3.33333	75.7618	85.001	-0.0590282
Diversity	3	Abiraterone	0.246914	Ruboxistaurin (LY333531 HCl)	3.33333	75.369	84.3927	-0.00545416
Diversity	3	Abiraterone	0	Ruboxistaurin (LY333531 HCl)	3.33333	75.0169	83.8473
Diversity	3	Abiraterone	20	Ruboxistaurin (LY333531 HCl)	1.11111	45.3569	37.9064	0.0543319
Diversity	3	Abiraterone	6.66667	Ruboxistaurin (LY333531 HCl)	1.11111	74.3668	82.8404	0.0291588
Diversity	3	Abiraterone	2.22222	Ruboxistaurin (LY333531 HCl)	1.11111	89.9147	100	0
Diversity	3	Abiraterone	0.740741	Ruboxistaurin (LY333531 HCl)	1.11111	85.2151	99.6434	-0.0530732
Diversity	3	Abiraterone	0.246914	Ruboxistaurin (LY333531 HCl)	1.11111	88.1811	100	0
Diversity	3	Abiraterone	0	Ruboxistaurin (LY333531 HCl)	1.11111	89.4542	100
Diversity	3	Abiraterone	20	Ruboxistaurin (LY333531 HCl)	0.37037	46.6841	39.9622	0.0290462
Diversity	3	Abiraterone	6.66667	Ruboxistaurin (LY333531 HCl)	0.37037	78.5111	89.2595	-0.0443871
Diversity	3	Abiraterone	2.22222	Ruboxistaurin (LY333531 HCl)	0.37037	80.0415	91.63	0.0727921
Diversity	3	Abiraterone	0.740741	Ruboxistaurin (LY333531 HCl)	0.37037	85.6214	100	-0.0669299
Diversity	3	Abiraterone	0.246914	Ruboxistaurin (LY333531 HCl)	0.37037	89.6167	100	-0.0109083
Diversity	3	Abiraterone	0	Ruboxistaurin (LY333531 HCl)	0.37037	84.7411	98.9092
Diversity	3	Abiraterone	20	Ruboxistaurin (LY333531 HCl)	0.123457	47.2259	40.8013	-0.00534675
Diversity	3	Abiraterone	6.66667	Ruboxistaurin (LY333531 HCl)	0.123457	78.5382	89.3014	-0.0962568
Diversity	3	Abiraterone	2.22222	Ruboxistaurin (LY333531 HCl)	0.123457	83.3867	96.8114	-0.0390183
Diversity	3	Abiraterone	0.740741	Ruboxistaurin (LY333531 HCl)	0.123457	90.7679	100	-0.123528
Diversity	3	Abiraterone	0.246914	Ruboxistaurin (LY333531 HCl)	0.123457	80.827	92.8467	0.000629327
Diversity	3	Abiraterone	0	Ruboxistaurin (LY333531 HCl)	0.123457	80.8677	92.9096
Diversity	3	Abiraterone	20	Ruboxistaurin (LY333531 HCl)	0	48.8646	43.3396
Diversity	3	Abiraterone	6.66667	Ruboxistaurin (LY333531 HCl)	0	76.2494	85.7562
Diversity	3	Abiraterone	2.22222	Ruboxistaurin (LY333531 HCl)	0	86.5153	100
Diversity	3	Abiraterone	0.740741	Ruboxistaurin (LY333531 HCl)	0	81.7886	94.3361
Diversity	3	Abiraterone	0.246914	Ruboxistaurin (LY333531 HCl)	0	88.1811	100
Diversity	3	Abiraterone	0	Ruboxistaurin (LY333531 HCl)	0	85.4453	100
Diversity	1	Vemurafenib	12.5	Apatinib	5	67.2951	44.9974	0.100718
Diversity	1	Vemurafenib	4.16667	Apatinib	5	98.0291	86.6168	-0.17638
Diversity	1	Vemurafenib	1.38889	Apatinib	5	93.0972	79.9381	-0.221118
Diversity	1	Vemurafenib	0.462963	Apatinib	5	99.8953	89.1439	-0.20165
Diversity	1	Vemurafenib	0.154321	Apatinib	5	98.41	87.1325	-0.246104
Diversity	1	Vemurafenib	0	Apatinib	5	85.0043	68.9789
Diversity	1	Vemurafenib	12.5	Apatinib	1.66667	70.3418	49.1233	0.307117
Diversity	1	Vemurafenib	4.16667	Apatinib	1.66667	118.195	100	0
Diversity	1	Vemurafenib	1.38889	Apatinib	1.66667	106.636	98.2723	-0.144404
Diversity	1	Vemurafenib	0.462963	Apatinib	1.66667	118.233	100	0
Diversity	1	Vemurafenib	0.154321	Apatinib	1.66667	109.759	100	-0.093605
Diversity	1	Vemurafenib	0	Apatinib	1.66667	113.91	100
Diversity	1	Vemurafenib	12.5	Apatinib	0.555556	102.733	92.9861	-0.131511
Diversity	1	Vemurafenib	4.16667	Apatinib	0.555556	115.11	100	0
Diversity	1	Vemurafenib	1.38889	Apatinib	0.555556	108.502	100	-0.161681
Diversity	1	Vemurafenib	0.462963	Apatinib	0.555556	121.756	100	0
Diversity	1	Vemurafenib	0.154321	Apatinib	0.555556	110.311	100	-0.093605
Diversity	1	Vemurafenib	0	Apatinib	0.555556	120.385	100
Diversity	1	Vemurafenib	12.5	Apatinib	0.185185	90.0124	75.7607	0.0407427
Diversity	1	Vemurafenib	4.16667	Apatinib	0.185185	122.955	100	0
Diversity	1	Vemurafenib	1.38889	Apatinib	0.185185	120.194	100	-0.161681
Diversity	1	Vemurafenib	0.462963	Apatinib	0.185185	129.468	100	0
Diversity	1	Vemurafenib	0.154321	Apatinib	0.185185	111.378	100	-0.093605
Diversity	1	Vemurafenib	0	Apatinib	0.185185	109.359	100
Diversity	1	Vemurafenib	12.5	Apatinib	0.0617284	93.6494	80.6859	-0.00850954
Diversity	1	Vemurafenib	4.16667	Apatinib	0.0617284	118.404	100	0
Diversity	1	Vemurafenib	1.38889	Apatinib	0.0617284	112.958	100	-0.161681
Diversity	1	Vemurafenib	0.462963	Apatinib	0.0617284	128.782	100	0
Diversity	1	Vemurafenib	0.154321	Apatinib	0.0617284	107.664	99.6648	-0.0902527
Diversity	1	Vemurafenib	0	Apatinib	0.0617284	125.431	100
Diversity	1	Vemurafenib	12.5	Apatinib	0	93.021	79.835
Diversity	1	Vemurafenib	4.16667	Apatinib	0	113.415	100
Diversity	1	Vemurafenib	1.38889	Apatinib	0	95.9726	83.8319
Diversity	1	Vemurafenib	0.462963	Apatinib	0	121.565	100
Diversity	1	Vemurafenib	0.154321	Apatinib	0	101	90.6395
Diversity	1	Vemurafenib	0	Apatinib	0	107.912	100
Diversity	1	Paclitaxel	0.5	lenvatinib Mesylate	22.5	59.1831	33.8379	0.0582016
Diversity	1	Paclitaxel	0.166667	lenvatinib Mesylate	22.5	57.1837	31.1442	0.0809033
Diversity	1	Paclitaxel	0.0555556	lenvatinib Mesylate	22.5	68.628	46.5623	-0.0824001
Diversity	1	Paclitaxel	0.0185185	lenvatinib Mesylate	22.5	71.0464	49.8204	-0.0749102
Diversity	1	Paclitaxel	0.00617284	lenvatinib Mesylate	22.5	66.6476	43.8943	-0.0818905
Diversity	1	Paclitaxel	0	lenvatinib Mesylate	22.5	65.4861	42.3294
Diversity	1	Paclitaxel	0.5	lenvatinib Mesylate	7.5	106.979	98.2299	-0.0667992
Diversity	1	Paclitaxel	0.166667	lenvatinib Mesylate	7.5	106.56	97.6655	-0.070932
Diversity	1	Paclitaxel	0.0555556	lenvatinib Mesylate	7.5	103.894	94.0739	-0.0560736
Diversity	1	Paclitaxel	0.0185185	lenvatinib Mesylate	7.5	106.674	97.8194	-0.00102617
Diversity	1	Paclitaxel	0.00617284	lenvatinib Mesylate	7.5	97.7816	85.8389	-0.0341386
Diversity	1	Paclitaxel	0	lenvatinib Mesylate	7.5	106.598	97.7168
Diversity	1	Paclitaxel	0.5	lenvatinib Mesylate	2.5	100.029	88.8661	0.0482299
Diversity	1	Paclitaxel	0.166667	lenvatinib Mesylate	2.5	99.6477	88.353	0.0433556
Diversity	1	Paclitaxel	0.0555556	lenvatinib Mesylate	2.5	101.78	91.2263	-0.00692663
Diversity	1	Paclitaxel	0.0185185	lenvatinib Mesylate	2.5	127.278	100	0
Diversity	1	Paclitaxel	0.00617284	lenvatinib Mesylate	2.5	99.6668	88.3787	-0.0402771
Diversity	1	Paclitaxel	0	lenvatinib Mesylate	2.5	112.139	100
Diversity	1	Paclitaxel	0.5	lenvatinib Mesylate	0.833333	99.5906	88.276	0.00437753
Diversity	1	Paclitaxel	0.166667	lenvatinib Mesylate	0.833333	105.513	96.2545	-0.0848808
Diversity	1	Paclitaxel	0.0555556	lenvatinib Mesylate	0.833333	102.028	91.5598	-0.0583388
Diversity	1	Paclitaxel	0.0185185	lenvatinib Mesylate	0.833333	114.234	100	-0.0531042
Diversity	1	Paclitaxel	0.00617284	lenvatinib Mesylate	0.833333	94.4302	81.3238	-0.0145219
Diversity	1	Paclitaxel	0	lenvatinib Mesylate	0.833333	104.351	94.6896
Diversity	1	Paclitaxel	0.5	lenvatinib Mesylate	0.277778	94.7729	81.7855	0.119035
Diversity	1	Paclitaxel	0.166667	lenvatinib Mesylate	0.277778	101.99	91.5085	0.0118009
Diversity	1	Paclitaxel	0.0555556	lenvatinib Mesylate	0.277778	108.121	99.7691	-0.0923551
Diversity	1	Paclitaxel	0.0185185	lenvatinib Mesylate	0.277778	116.005	100	0
Diversity	1	Paclitaxel	0.00617284	lenvatinib Mesylate	0.277778	90.8883	76.5521	0.0779887
Diversity	1	Paclitaxel	0	lenvatinib Mesylate	0.277778	109.816	100
Diversity	1	Paclitaxel	0.5	lenvatinib Mesylate	0	103.608	93.6891
Diversity	1	Paclitaxel	0.166667	lenvatinib Mesylate	0	102.866	92.6886
Diversity	1	Paclitaxel	0.0555556	lenvatinib Mesylate	0	101.266	90.5336
Diversity	1	Paclitaxel	0.0185185	lenvatinib Mesylate	0	113.377	100
Diversity	1	Paclitaxel	0.00617284	lenvatinib Mesylate	0	96.6771	84.3509
Diversity	1	Paclitaxel	0	lenvatinib Mesylate	0	108.293	100
Diversity	1	Crizotinib	8	Tosedostat	20	8.24526	0	0
Diversity	1	Crizotinib	2.66667	Tosedostat	20	49.643	25.0076	0.0957183
Diversity	1	Crizotinib	0.888889	Tosedostat	20	60.478	42.4029	0.107001
Diversity	1	Crizotinib	0.296296	Tosedostat	20	75.1404	65.9431	-0.128401
Diversity	1	Crizotinib	0.0987654	Tosedostat	20	64.9719	49.6179	0.0348517
Diversity	1	Crizotinib	0	Tosedostat	20	67.1427	53.103
Diversity	1	Crizotinib	8	Tosedostat	6.66667	17.8044	0	0
Diversity	1	Crizotinib	2.66667	Tosedostat	6.66667	55.2985	34.0874	0.163186
Diversity	1	Crizotinib	0.888889	Tosedostat	6.66667	66.1525	51.5133	0.258942
Diversity	1	Crizotinib	0.296296	Tosedostat	6.66667	83.995	80.159	-0.0275145
Diversity	1	Crizotinib	0.0987654	Tosedostat	6.66667	78.1872	70.8346	0.0657291
Diversity	1	Crizotinib	0	Tosedostat	6.66667	82.2813	77.4075
Diversity	1	Crizotinib	8	Tosedostat	2.22222	18.3376	0	0
Diversity	1	Crizotinib	2.66667	Tosedostat	2.22222	63.8484	47.8141	0.0930073
Diversity	1	Crizotinib	0.888889	Tosedostat	2.22222	78.5299	71.3849	0.163253
Diversity	1	Crizotinib	0.296296	Tosedostat	2.22222	92.9068	94.4665	-0.0675634
Diversity	1	Crizotinib	0.0987654	Tosedostat	2.22222	96.7914	100	-0.122898
Diversity	1	Crizotinib	0	Tosedostat	2.22222	88.6985	87.7102
Diversity	1	Crizotinib	8	Tosedostat	0.740741	18.7756	0	0
Diversity	1	Crizotinib	2.66667	Tosedostat	0.740741	69.4087	56.7411	0.0837664
Diversity	1	Crizotinib	0.888889	Tosedostat	0.740741	86.1849	83.6747	0.163253
Diversity	1	Crizotinib	0.296296	Tosedostat	0.740741	97.5721	100	0
Diversity	1	Crizotinib	0.0987654	Tosedostat	0.740741	96.2773	99.8777	0.00122287
Diversity	1	Crizotinib	0	Tosedostat	0.740741	105.189	100
Diversity	1	Crizotinib	8	Tosedostat	0.246914	22.8506	0	0
Diversity	1	Crizotinib	2.66667	Tosedostat	0.246914	65.4099	50.321	0.0677394
Diversity	1	Crizotinib	0.888889	Tosedostat	0.246914	83.7285	79.731	0.0794864
Diversity	1	Crizotinib	0.296296	Tosedostat	0.246914	102.028	100	-0.123204
Diversity	1	Crizotinib	0.0987654	Tosedostat	0.246914	108.388	100	-0.123204
Diversity	1	Crizotinib	0	Tosedostat	0.246914	88.6794	87.6796
Diversity	1	Crizotinib	8	Tosedostat	0	27.6492	0
Diversity	1	Crizotinib	2.66667	Tosedostat	0	74.6263	65.1177
Diversity	1	Crizotinib	0.888889	Tosedostat	0	107.798	100
Diversity	1	Crizotinib	0.296296	Tosedostat	0	121.699	100
Diversity	1	Crizotinib	0.0987654	Tosedostat	0	111.397	100
Diversity	1	Crizotinib	0	Tosedostat	0	96.3534	100
Diversity	1	Vismodegib	50	PD0325901	2	66.8	45.4882	-0.077603
Diversity	1	Vismodegib	16.6667	PD0325901	2	87.4226	74.1466	-0.196263
Diversity	1	Vismodegib	5.55556	PD0325901	2	103.951	97.1156	-0.414792
Diversity	1	Vismodegib	1.85185	PD0325901	2	91.2501	79.4655	-0.155597
Diversity	1	Vismodegib	0.617284	PD0325901	2	100.295	92.0349	-0.337773
Diversity	1	Vismodegib	0	PD0325901	2	80.0533	63.9058
Diversity	1	Vismodegib	50	PD0325901	0.666667	76.8733	59.4866	-0.118385
Diversity	1	Vismodegib	16.6667	PD0325901	0.666667	90.5265	78.4599	-0.0960402
Diversity	1	Vismodegib	5.55556	PD0325901	0.666667	92.8116	81.6354	-0.113699
Diversity	1	Vismodegib	1.85185	PD0325901	0.666667	102.618	95.2633	-0.145541
Diversity	1	Vismodegib	0.617284	PD0325901	0.666667	95.5346	85.4194	-0.118436
Diversity	1	Vismodegib	0	PD0325901	0.666667	92.1451	80.7092
Diversity	1	Vismodegib	50	PD0325901	0.222222	70.894	51.1776	-0.0699761
Diversity	1	Vismodegib	16.6667	PD0325901	0.222222	86.7371	73.194	-0.0934988
Diversity	1	Vismodegib	5.55556	PD0325901	0.222222	102.276	94.787	-0.296359
Diversity	1	Vismodegib	1.85185	PD0325901	0.222222	108.35	100	-0.251654
Diversity	1	Vismodegib	0.617284	PD0325901	0.222222	91.2882	79.5184	-0.112979
Diversity	1	Vismodegib	0	PD0325901	0.222222	87.9177	74.8346
Diversity	1	Vismodegib	50	PD0325901	0.0740741	78.3966	61.6036	-0.132994
Diversity	1	Vismodegib	16.6667	PD0325901	0.0740741	77.1399	59.8571	0.0994696
Diversity	1	Vismodegib	5.55556	PD0325901	0.0740741	99.5335	90.9764	-0.197434
Diversity	1	Vismodegib	1.85185	PD0325901	0.0740741	93.9922	83.276	-0.0145541
Diversity	1	Vismodegib	0.617284	PD0325901	0.0740741	97.3055	87.8804	-0.132914
Diversity	1	Vismodegib	0	PD0325901	0.0740741	92.9449	81.8206
Diversity	1	Vismodegib	50	PD0325901	0.0246914	84.0141	69.4099	-0.171376
Diversity	1	Vismodegib	16.6667	PD0325901	0.0246914	82.6811	67.5576	0.0798074
Diversity	1	Vismodegib	5.55556	PD0325901	0.0246914	109.93	100	-0.229153
Diversity	1	Vismodegib	1.85185	PD0325901	0.0246914	90.755	78.7775	0.0976449
Diversity	1	Vismodegib	0.617284	PD0325901	0.0246914	98.7147	89.8386	-0.0912226
Diversity	1	Vismodegib	0	PD0325901	0.0246914	97.7816	88.5419
Diversity	1	Vismodegib	50	PD0325901	0	76.5496	59.0368
Diversity	1	Vismodegib	16.6667	PD0325901	0	95.4584	85.3136
Diversity	1	Vismodegib	5.55556	PD0325901	0	96.7152	87.0601
Diversity	1	Vismodegib	1.85185	PD0325901	0	106.046	100
Diversity	1	Vismodegib	0.617284	PD0325901	0	99.6668	91.1617
Diversity	1	Vismodegib	0	PD0325901	0	106.027	100
Diversity	1	Vinblastine	0.2	Clozapine	10	72.246	54.8564	0.310534
Diversity	1	Vinblastine	0.0666667	Clozapine	10	78.8537	64.3502	0.103713
Diversity	1	Vinblastine	0.0222222	Clozapine	10	84.4711	72.4213	0.113024
Diversity	1	Vinblastine	0.00740741	Clozapine	10	95.0205	87.5787	-0.105772
Diversity	1	Vinblastine	0.00246914	Clozapine	10	88.4319	78.1122	0.0149828
Diversity	1	Vinblastine	0	Clozapine	10	93.8589	85.9097
Diversity	1	Vinblastine	0.2	Clozapine	3.33333	83.538	71.0807	0.289193
Diversity	1	Vinblastine	0.0666667	Clozapine	3.33333	89.0793	79.0424	0.0793434
Diversity	1	Vinblastine	0.0222222	Clozapine	3.33333	94.9062	87.4145	0.10041
Diversity	1	Vinblastine	0.00740741	Clozapine	3.33333	92.0118	83.2558	0.0637483
Diversity	1	Vinblastine	0.00246914	Clozapine	3.33333	91.669	82.7633	0.0990424
Diversity	1	Vinblastine	0	Clozapine	3.33333	106.427	100
Diversity	1	Vinblastine	0.2	Clozapine	1.11111	97.4198	91.026	0.022435
Diversity	1	Vinblastine	0.0666667	Clozapine	1.11111	94.9253	87.4419	-0.0631909
Diversity	1	Vinblastine	0.0222222	Clozapine	1.11111	101.495	96.881	-0.059847
Diversity	1	Vinblastine	0.00740741	Clozapine	1.11111	98.2005	92.1477	-0.085497
Diversity	1	Vinblastine	0.00246914	Clozapine	1.11111	98.1624	92.093	-0.0566244
Diversity	1	Vinblastine	0	Clozapine	1.11111	98.9812	93.2695
Diversity	1	Vinblastine	0.2	Clozapine	0.37037	92.545	84.0219	0.110534
Diversity	1	Vinblastine	0.0666667	Clozapine	0.37037	97.4007	90.9986	-0.0830528
Diversity	1	Vinblastine	0.0222222	Clozapine	0.37037	103.78	100	-0.0734391
Diversity	1	Vinblastine	0.00740741	Clozapine	0.37037	88.2605	77.8659	0.0735061
Diversity	1	Vinblastine	0.00246914	Clozapine	0.37037	89.6506	79.8632	0.0824072
Diversity	1	Vinblastine	0	Clozapine	0.37037	100.238	95.0752
Diversity	1	Vinblastine	0.2	Clozapine	0.123457	96.7724	90.0958	0.053078
Diversity	1	Vinblastine	0.0666667	Clozapine	0.123457	92.1832	83.5021	-0.00523144
Diversity	1	Vinblastine	0.0222222	Clozapine	0.123457	98.2576	92.2298	0.0074623
Diversity	1	Vinblastine	0.00740741	Clozapine	0.123457	106.122	100	-0.144892
Diversity	1	Vinblastine	0.00246914	Clozapine	0.123457	91.3834	82.3529	0.0605522
Diversity	1	Vinblastine	0	Clozapine	0.123457	100.467	95.4036
Diversity	1	Vinblastine	0.2	Clozapine	0	105.646	100
Diversity	1	Vinblastine	0.0666667	Clozapine	0	94.6015	86.9767
Diversity	1	Vinblastine	0.0222222	Clozapine	0	101.895	97.4555
Diversity	1	Vinblastine	0.00740741	Clozapine	0	96.4486	89.6306
Diversity	1	Vinblastine	0.00246914	Clozapine	0	98.5623	92.6676
Diversity	1	Vinblastine	0	Clozapine	0	103.666	100
Diversity	1	Mitoxantrone	1	Dutasteride	50	26.202	0	0.164662
Diversity	1	Mitoxantrone	0.333333	Dutasteride	50	29.6296	0	0.194847
Diversity	1	Mitoxantrone	0.111111	Dutasteride	50	39.7982	9.26154	0.106282
Diversity	1	Mitoxantrone	0.037037	Dutasteride	50	52.1375	29.2	-0.0456021
Diversity	1	Mitoxantrone	0.0123457	Dutasteride	50	45.5679	18.5846	0.0723077
Diversity	1	Mitoxantrone	0	Dutasteride	50	50.0428	25.8154
Diversity	1	Mitoxantrone	1	Dutasteride	16.6667	42.5021	13.6308	0.241886
Diversity	1	Mitoxantrone	0.333333	Dutasteride	16.6667	60.059	42	0.0275201
Diversity	1	Mitoxantrone	0.111111	Dutasteride	16.6667	59.2212	40.6462	0.0503629
Diversity	1	Mitoxantrone	0.037037	Dutasteride	16.6667	75.1785	66.4308	-0.0983854
Diversity	1	Mitoxantrone	0.0123457	Dutasteride	16.6667	70.0943	58.2154	0.0107692
Diversity	1	Mitoxantrone	0	Dutasteride	16.6667	70.7607	59.2923
Diversity	1	Mitoxantrone	1	Dutasteride	5.55556	61.2968	44	0.197846
Diversity	1	Mitoxantrone	0.333333	Dutasteride	5.55556	68.5899	55.7846	0.196923
Diversity	1	Mitoxantrone	0.111111	Dutasteride	5.55556	81.4434	76.5538	0.00492308
Diversity	1	Mitoxantrone	0.037037	Dutasteride	5.55556	92.8877	95.0462	0.004
Diversity	1	Mitoxantrone	0.0123457	Dutasteride	5.55556	95.4965	99.2615	0.00738462
Diversity	1	Mitoxantrone	0	Dutasteride	5.55556	98.1815	100
Diversity	1	Mitoxantrone	1	Dutasteride	1.85185	69.5611	57.3538	0.0643077
Diversity	1	Mitoxantrone	0.333333	Dutasteride	1.85185	88.0891	87.2923	-0.118154
Diversity	1	Mitoxantrone	0.111111	Dutasteride	1.85185	92.5259	94.4615	-0.174154
Diversity	1	Mitoxantrone	0.037037	Dutasteride	1.85185	94.4492	97.5692	-0.0212308
Diversity	1	Mitoxantrone	0.0123457	Dutasteride	1.85185	110.806	100	0
Diversity	1	Mitoxantrone	0	Dutasteride	1.85185	99.0384	100
Diversity	1	Mitoxantrone	1	Dutasteride	0.617284	69.7325	57.6308	-0.0493486
Diversity	1	Mitoxantrone	0.333333	Dutasteride	0.617284	90.0695	90.4923	-0.281368
Diversity	1	Mitoxantrone	0.111111	Dutasteride	0.617284	84.871	82.0923	-0.184403
Diversity	1	Mitoxantrone	0.037037	Dutasteride	0.617284	91.7071	93.1385	-0.142853
Diversity	1	Mitoxantrone	0.0123457	Dutasteride	0.617284	91.8404	93.3538	-0.107385
Diversity	1	Mitoxantrone	0	Dutasteride	0.617284	85.1947	82.6154
Diversity	1	Mitoxantrone	1	Dutasteride	0	73.5409	63.7846
Diversity	1	Mitoxantrone	0.333333	Dutasteride	0	80.7769	75.4769
Diversity	1	Mitoxantrone	0.111111	Dutasteride	0	81.7481	77.0462
Diversity	1	Mitoxantrone	0.037037	Dutasteride	0	93.1353	95.4462
Diversity	1	Mitoxantrone	0.0123457	Dutasteride	0	96.5438	100
Diversity	1	Mitoxantrone	0	Dutasteride	0	95.9535	100
Diversity	2	Vemurafenib	12.5	Apatinib	5	64.2967	41.5246	0.274614
Diversity	2	Vemurafenib	4.16667	Apatinib	5	94.8614	77.7155	0.0619027
Diversity	2	Vemurafenib	1.38889	Apatinib	5	92.8662	75.3531	-0.123768
Diversity	2	Vemurafenib	0.462963	Apatinib	5	90.3774	72.4062	0.132733
Diversity	2	Vemurafenib	0.154321	Apatinib	5	97.2884	80.5894	0.0481884
Diversity	2	Vemurafenib	0	Apatinib	5	101.587	85.6795
Diversity	2	Vemurafenib	12.5	Apatinib	1.66667	88.1355	69.7516	0.0723504
Diversity	2	Vemurafenib	4.16667	Apatinib	1.66667	93.0925	75.621	0.180157
Diversity	2	Vemurafenib	1.38889	Apatinib	1.66667	110.555	96.2981	-0.260181
Diversity	2	Vemurafenib	0.462963	Apatinib	1.66667	122.114	100	-0.0438383
Diversity	2	Vemurafenib	0.154321	Apatinib	1.66667	101.361	85.4116	0.0990185
Diversity	2	Vemurafenib	0	Apatinib	1.66667	109.979	95.6162
Diversity	2	Vemurafenib	12.5	Apatinib	0.555556	87.7241	69.2645	0.112518
Diversity	2	Vemurafenib	4.16667	Apatinib	0.555556	116.602	100	-0.0207014
Diversity	2	Vemurafenib	1.38889	Apatinib	0.555556	120.16	100	-0.264978
Diversity	2	Vemurafenib	0.462963	Apatinib	0.555556	120.49	100	0
Diversity	2	Vemurafenib	0.154321	Apatinib	0.555556	110.576	96.3225	0.0336094
Diversity	2	Vemurafenib	0	Apatinib	0.555556	116.808	100
Diversity	2	Vemurafenib	12.5	Apatinib	0.185185	96.1366	79.2255	0.0129079
Diversity	2	Vemurafenib	4.16667	Apatinib	0.185185	109.383	94.9099	0.0301997
Diversity	2	Vemurafenib	1.38889	Apatinib	0.185185	125.961	100	-0.264978
Diversity	2	Vemurafenib	0.462963	Apatinib	0.185185	115.101	100	0
Diversity	2	Vemurafenib	0.154321	Apatinib	0.185185	120.819	100	-0.0031661
Diversity	2	Vemurafenib	0	Apatinib	0.185185	117.384	100
Diversity	2	Vemurafenib	12.5	Apatinib	0.0617284	98.2963	81.7828	-0.0126644
Diversity	2	Vemurafenib	4.16667	Apatinib	0.0617284	114.072	100	-0.0207014
Diversity	2	Vemurafenib	1.38889	Apatinib	0.0617284	116.232	100	-0.264978
Diversity	2	Vemurafenib	0.462963	Apatinib	0.0617284	123.883	100	0
Diversity	2	Vemurafenib	0.154321	Apatinib	0.0617284	108.066	93.3512	0.063322
Diversity	2	Vemurafenib	0	Apatinib	0.0617284	124.624	100
Diversity	2	Vemurafenib	12.5	Apatinib	0	97.2267	80.5163
Diversity	2	Vemurafenib	4.16667	Apatinib	0	111.933	97.9299
Diversity	2	Vemurafenib	1.38889	Apatinib	0	91.303	73.5022
Diversity	2	Vemurafenib	0.462963	Apatinib	0	120.222	100
Diversity	2	Vemurafenib	0.154321	Apatinib	0	113.414	99.6834
Diversity	2	Vemurafenib	0	Apatinib	0	113.681	100
Diversity	2	Paclitaxel	0.5	lenvatinib Mesylate	22.5	55.041	33.9281	0.0654231
Diversity	2	Paclitaxel	0.166667	lenvatinib Mesylate	22.5	49.0144	26.007	0.130082
Diversity	2	Paclitaxel	0.0555556	lenvatinib Mesylate	22.5	71.1666	55.123	-0.16053
Diversity	2	Paclitaxel	0.0185185	lenvatinib Mesylate	22.5	38.0926	11.6518	0.288186
Diversity	2	Paclitaxel	0.00617284	lenvatinib Mesylate	22.5	59.6072	39.9297	-0.0303699
Diversity	2	Paclitaxel	0	lenvatinib Mesylate	22.5	60.0185	40.4704
Diversity	2	Paclitaxel	0.5	lenvatinib Mesylate	7.5	108.498	100	-0.0197351
Diversity	2	Paclitaxel	0.166667	lenvatinib Mesylate	7.5	101.896	95.5123	-0.0101041
Diversity	2	Paclitaxel	0.0555556	lenvatinib Mesylate	7.5	119.482	100	-0.0536561
Diversity	2	Paclitaxel	0.0185185	lenvatinib Mesylate	7.5	116.767	100	-0.0197351
Diversity	2	Paclitaxel	0.00617284	lenvatinib Mesylate	7.5	97.8438	90.1865	-0.00825808
Diversity	2	Paclitaxel	0	lenvatinib Mesylate	7.5	103.809	98.0265
Diversity	2	Paclitaxel	0.5	lenvatinib Mesylate	2.5	129.046	100	0
Diversity	2	Paclitaxel	0.166667	lenvatinib Mesylate	2.5	107.675	100	-0.0359557
Diversity	2	Paclitaxel	0.0555556	lenvatinib Mesylate	2.5	121.58	100	-0.0346039
Diversity	2	Paclitaxel	0.0185185	lenvatinib Mesylate	2.5	110.802	100	0
Diversity	2	Paclitaxel	0.00617284	lenvatinib Mesylate	2.5	105.557	100	-0.0884023
Diversity	2	Paclitaxel	0	lenvatinib Mesylate	2.5	109.321	100
Diversity	2	Paclitaxel	0.5	lenvatinib Mesylate	0.833333	111.81	100	0
Diversity	2	Paclitaxel	0.166667	lenvatinib Mesylate	0.833333	105.619	100	-0.0359557
Diversity	2	Paclitaxel	0.0555556	lenvatinib Mesylate	0.833333	111.008	100	-0.0346039
Diversity	2	Paclitaxel	0.0185185	lenvatinib Mesylate	0.833333	105.269	99.9459	0.000540687
Diversity	2	Paclitaxel	0.00617284	lenvatinib Mesylate	0.833333	104.631	99.1079	-0.0794809
Diversity	2	Paclitaxel	0	lenvatinib Mesylate	0.833333	112.509	100
Diversity	2	Paclitaxel	0.5	lenvatinib Mesylate	0.277778	111.542	100	0
Diversity	2	Paclitaxel	0.166667	lenvatinib Mesylate	0.277778	107.573	100	-0.0359557
Diversity	2	Paclitaxel	0.0555556	lenvatinib Mesylate	0.277778	102.616	96.4585	0.00081103
Diversity	2	Paclitaxel	0.0185185	lenvatinib Mesylate	0.277778	108.046	100	0
Diversity	2	Paclitaxel	0.00617284	lenvatinib Mesylate	0.277778	107.182	100	-0.0884023
Diversity	2	Paclitaxel	0	lenvatinib Mesylate	0.277778	117.301	100
Diversity	2	Paclitaxel	0.5	lenvatinib Mesylate	0	113.064	100
Diversity	2	Paclitaxel	0.166667	lenvatinib Mesylate	0	102.574	96.4044
Diversity	2	Paclitaxel	0.0555556	lenvatinib Mesylate	0	102.677	96.5396
Diversity	2	Paclitaxel	0.0185185	lenvatinib Mesylate	0	109.588	100
Diversity	2	Paclitaxel	0.00617284	lenvatinib Mesylate	0	98.5842	91.1598
Diversity	2	Paclitaxel	0	lenvatinib Mesylate	0	105.31	100
Diversity	2	Crizotinib	8	Tosedostat	20	9.00895	0	0
Diversity	2	Crizotinib	2.66667	Tosedostat	20	49.9194	28.0614	0.00902879
Diversity	2	Crizotinib	0.888889	Tosedostat	20	61.664	43.9888	0.0412831
Diversity	2	Crizotinib	0.296296	Tosedostat	20	71.3517	57.1269	-0.0900976
Diversity	2	Crizotinib	0.0987654	Tosedostat	20	69.2537	54.2817	-0.0616457
Diversity	2	Crizotinib	0	Tosedostat	20	64.7081	48.1172
Diversity	2	Crizotinib	8	Tosedostat	6.66667	15.4057	0	0
Diversity	2	Crizotinib	2.66667	Tosedostat	6.66667	55.658	35.8438	0.111706
Diversity	2	Crizotinib	0.888889	Tosedostat	6.66667	77.4399	65.3835	0.127197
Diversity	2	Crizotinib	0.296296	Tosedostat	6.66667	84.2481	74.6165	0.0348675
Diversity	2	Crizotinib	0.0987654	Tosedostat	6.66667	82.2324	71.8828	0.0622036
Diversity	2	Crizotinib	0	Tosedostat	6.66667	86.8191	78.1032
Diversity	2	Crizotinib	8	Tosedostat	2.22222	17.9768	0	0
Diversity	2	Crizotinib	2.66667	Tosedostat	2.22222	59.4426	40.9763	0.029822
Diversity	2	Crizotinib	0.888889	Tosedostat	2.22222	79.8259	68.6192	0.0440725
Diversity	2	Crizotinib	0.296296	Tosedostat	2.22222	93.7301	87.4756	-0.144491
Diversity	2	Crizotinib	0.0987654	Tosedostat	2.22222	72.2156	58.2985	0.14728
Diversity	2	Crizotinib	0	Tosedostat	2.22222	83.0757	73.0265
Diversity	2	Crizotinib	8	Tosedostat	0.740741	21.5145	0	0
Diversity	2	Crizotinib	2.66667	Tosedostat	0.740741	63.8442	46.9456	0.0932059
Diversity	2	Crizotinib	0.888889	Tosedostat	0.740741	94.2854	88.2287	0.0524407
Diversity	2	Crizotinib	0.296296	Tosedostat	0.740741	94.3266	88.2845	0.0518828
Diversity	2	Crizotinib	0.0987654	Tosedostat	0.740741	95.8281	90.3208	0.0315202
Diversity	2	Crizotinib	0	Tosedostat	0.740741	98.1523	93.4728
Diversity	2	Crizotinib	8	Tosedostat	0.246914	22.9749	0	0
Diversity	2	Crizotinib	2.66667	Tosedostat	0.246914	61.0675	43.1799	0.140937
Diversity	2	Crizotinib	0.888889	Tosedostat	0.246914	89.8632	82.2315	0.129149
Diversity	2	Crizotinib	0.296296	Tosedostat	0.246914	100.538	96.7085	-0.0156206
Diversity	2	Crizotinib	0.0987654	Tosedostat	0.246914	105.351	100	-0.0485356
Diversity	2	Crizotinib	0	Tosedostat	0.246914	99.3864	95.1464
Diversity	2	Crizotinib	8	Tosedostat	0	26.0601	0
Diversity	2	Crizotinib	2.66667	Tosedostat	0	73.6142	60.1953
Diversity	2	Crizotinib	0.888889	Tosedostat	0	107.881	100
Diversity	2	Crizotinib	0.296296	Tosedostat	0	125.2	100
Diversity	2	Crizotinib	0.0987654	Tosedostat	0	112.797	100
Diversity	2	Crizotinib	0	Tosedostat	0	102.965	100
Diversity	2	Vismodegib	50	PD0325901	2	71.0432	51.0035	-0.210688
Diversity	2	Vismodegib	16.6667	PD0325901	2	78.7357	60.3864	-0.210469
Diversity	2	Vismodegib	5.55556	PD0325901	2	102.986	89.9649	-0.439453
Diversity	2	Vismodegib	1.85185	PD0325901	2	94.7174	79.8796	-0.298294
Diversity	2	Vismodegib	0.617284	PD0325901	2	88.876	72.7546	-0.313559
Diversity	2	Vismodegib	0	PD0325901	2	70.2616	50.0502
Diversity	2	Vismodegib	50	PD0325901	0.666667	67.0118	46.0863	-0.0866421
Diversity	2	Vismodegib	16.6667	PD0325901	0.666667	90.6243	74.8871	-0.257078
Diversity	2	Vismodegib	5.55556	PD0325901	0.666667	102.945	89.9147	-0.323845
Diversity	2	Vismodegib	1.85185	PD0325901	0.666667	98.7488	84.7968	-0.222278
Diversity	2	Vismodegib	0.617284	PD0325901	0.666667	95.6429	81.0085	-0.292549
Diversity	2	Vismodegib	0	PD0325901	0.666667	80.5252	62.569
Diversity	2	Vismodegib	50	PD0325901	0.222222	66.7032	45.71	-0.00920507
Diversity	2	Vismodegib	16.6667	PD0325901	0.222222	95.2316	80.5068	-0.216454
Diversity	2	Vismodegib	5.55556	PD0325901	0.222222	103.891	91.0687	-0.222124
Diversity	2	Vismodegib	1.85185	PD0325901	0.222222	111.337	100	-0.251129
Diversity	2	Vismodegib	0.617284	PD0325901	0.222222	96.9799	82.6392	-0.206967
Diversity	2	Vismodegib	0	PD0325901	0.222222	90.6243	74.8871
Diversity	2	Vismodegib	50	PD0325901	0.0740741	80.7514	62.845	-0.22752
Diversity	2	Vismodegib	16.6667	PD0325901	0.0740741	96.7331	82.3382	-0.296489
Diversity	2	Vismodegib	5.55556	PD0325901	0.0740741	105.166	92.6242	-0.30988
Diversity	2	Vismodegib	1.85185	PD0325901	0.0740741	108.334	96.4877	-0.294531
Diversity	2	Vismodegib	0.617284	PD0325901	0.0740741	97.3913	83.141	-0.276936
Diversity	2	Vismodegib	0	PD0325901	0.0740741	84.1864	67.0346
Diversity	2	Vismodegib	50	PD0325901	0.0246914	77.9541	59.433	-0.210056
Diversity	2	Vismodegib	16.6667	PD0325901	0.0246914	92.2903	76.9192	-0.264188
Diversity	2	Vismodegib	5.55556	PD0325901	0.0246914	115.471	100	-0.409243
Diversity	2	Vismodegib	1.85185	PD0325901	0.0246914	96.5068	82.0622	-0.178123
Diversity	2	Vismodegib	0.617284	PD0325901	0.0246914	93.8741	78.851	-0.25707
Diversity	2	Vismodegib	0	PD0325901	0.0246914	81.9033	64.2499
Diversity	2	Vismodegib	50	PD0325901	0	78.2627	59.8093
Diversity	2	Vismodegib	16.6667	PD0325901	0	93.6684	78.6001
Diversity	2	Vismodegib	5.55556	PD0325901	0	104.611	91.9468
Diversity	2	Vismodegib	1.85185	PD0325901	0	112.283	100
Diversity	2	Vismodegib	0.617284	PD0325901	0	97.0416	82.7145
Diversity	2	Vismodegib	0	PD0325901	0	111.213	100
Diversity	2	Vinblastine	0.2	Clozapine	10	76.9463	62.2318	0.255876
Diversity	2	Vinblastine	0.0666667	Clozapine	10	83.1785	70.3594	0.235218
Diversity	2	Vinblastine	0.0222222	Clozapine	10	81.0394	67.5697	0.306867
Diversity	2	Vinblastine	0.00740741	Clozapine	10	111.789	100	-0.099931
Diversity	2	Vinblastine	0.00246914	Clozapine	10	90.0278	79.2918	-0.00723594
Diversity	2	Vinblastine	0	Clozapine	10	104.57	98.2564
Diversity	2	Vinblastine	0.2	Clozapine	3.33333	91.8789	81.706	0.0608934
Diversity	2	Vinblastine	0.0666667	Clozapine	3.33333	99.7772	92.0064	0.0184922
Diversity	2	Vinblastine	0.0222222	Clozapine	3.33333	102.698	95.8155	0.0241416
Diversity	2	Vinblastine	0.00740741	Clozapine	3.33333	118.227	100	-0.100177
Diversity	2	Vinblastine	0.00246914	Clozapine	3.33333	93.689	84.0665	-0.0551972
Diversity	2	Vinblastine	0	Clozapine	3.33333	104.549	98.2296
Diversity	2	Vinblastine	0.2	Clozapine	1.11111	93.7095	84.0933	-0.0106896
Diversity	2	Vinblastine	0.0666667	Clozapine	1.11111	113.476	100	-0.112446
Diversity	2	Vinblastine	0.0222222	Clozapine	1.11111	101.34	94.0451	-0.0115343
Diversity	2	Vinblastine	0.00740741	Clozapine	1.11111	112.962	100	-0.149075
Diversity	2	Vinblastine	0.00246914	Clozapine	1.11111	88.3823	77.1459	-0.028675
Diversity	2	Vinblastine	0	Clozapine	1.11111	100.456	92.8916
Diversity	2	Vinblastine	0.2	Clozapine	0.37037	93.6067	83.9592	0.0522666
Diversity	2	Vinblastine	0.0666667	Clozapine	0.37037	111.419	100	-0.0465783
Diversity	2	Vinblastine	0.0222222	Clozapine	0.37037	104.426	98.0687	0.0171674
Diversity	2	Vinblastine	0.00740741	Clozapine	0.37037	115.965	100	-0.085925
Diversity	2	Vinblastine	0.00246914	Clozapine	0.37037	93.0102	83.1813	-0.0339048
Diversity	2	Vinblastine	0	Clozapine	0.37037	105.742	99.7854
Diversity	2	Vinblastine	0.2	Clozapine	0.123457	95.8486	86.883	0.0230284
Diversity	2	Vinblastine	0.0666667	Clozapine	0.123457	107.758	100	-0.0465783
Diversity	2	Vinblastine	0.0222222	Clozapine	0.123457	98.0083	89.6996	0.100858
Diversity	2	Vinblastine	0.00740741	Clozapine	0.123457	98.6048	90.4775	0.00930034
Diversity	2	Vinblastine	0.00246914	Clozapine	0.123457	98.5431	90.397	-0.106061
Diversity	2	Vinblastine	0	Clozapine	0.123457	105.742	99.7854
Diversity	2	Vinblastine	0.2	Clozapine	0	97.7615	89.3777
Diversity	2	Vinblastine	0.0666667	Clozapine	0	102.492	95.5472
Diversity	2	Vinblastine	0.0222222	Clozapine	0	107.017	100
Diversity	2	Vinblastine	0.00740741	Clozapine	0	99.4687	91.6041
Diversity	2	Vinblastine	0.00246914	Clozapine	0	90.542	79.9624
Diversity	2	Vinblastine	0	Clozapine	0	105.907	100
Diversity	2	Mitoxantrone	1	Dutasteride	50	26.1218	0	0.105943
Diversity	2	Mitoxantrone	0.333333	Dutasteride	50	23.8387	0	0.149321
Diversity	2	Mitoxantrone	0.111111	Dutasteride	50	46.7725	24.3714	-0.0667897
Diversity	2	Mitoxantrone	0.037037	Dutasteride	50	50.5159	29.5714	-0.112845
Diversity	2	Mitoxantrone	0.0123457	Dutasteride	50	45.271	22.2857	-0.026392
Diversity	2	Mitoxantrone	0	Dutasteride	50	44.0575	20.6
Diversity	2	Mitoxantrone	1	Dutasteride	16.6667	43.7695	20.2	0.191208
Diversity	2	Mitoxantrone	0.333333	Dutasteride	16.6667	55.0821	35.9143	0.195062
Diversity	2	Mitoxantrone	0.111111	Dutasteride	16.6667	63.2683	47.2857	0.1838
Diversity	2	Mitoxantrone	0.037037	Dutasteride	16.6667	84.2481	76.4286	-0.0855647
Diversity	2	Mitoxantrone	0.0123457	Dutasteride	16.6667	73.1617	61.0286	0.118897
Diversity	2	Mitoxantrone	0	Dutasteride	16.6667	84.2686	76.4571
Diversity	2	Mitoxantrone	1	Dutasteride	5.55556	56.9538	38.5143	0.0599347
Diversity	2	Mitoxantrone	0.333333	Dutasteride	5.55556	70.3644	57.1429	0.0558835
Diversity	2	Mitoxantrone	0.111111	Dutasteride	5.55556	79.1882	69.4	0.0492795
Diversity	2	Mitoxantrone	0.037037	Dutasteride	5.55556	98.5637	96.3143	-0.19489
Diversity	2	Mitoxantrone	0.0123457	Dutasteride	5.55556	95.972	92.7143	-0.101771
Diversity	2	Mitoxantrone	0	Dutasteride	5.55556	91.5293	86.5429
Diversity	2	Mitoxantrone	1	Dutasteride	1.85185	63.0832	47.0286	0.0406204
Diversity	2	Mitoxantrone	0.333333	Dutasteride	1.85185	76.5555	65.7429	0.0626652
Diversity	2	Mitoxantrone	0.111111	Dutasteride	1.85185	106.277	100	-0.146787
Diversity	2	Mitoxantrone	0.037037	Dutasteride	1.85185	107.552	100	-0.118119
Diversity	2	Mitoxantrone	0.0123457	Dutasteride	1.85185	97.7204	95.1429	-0.00398155
Diversity	2	Mitoxantrone	0	Dutasteride	1.85185	100.744	99.3429
Diversity	2	Mitoxantrone	1	Dutasteride	0.617284	67.5877	53.2857	-0.0359102
Diversity	2	Mitoxantrone	0.333333	Dutasteride	0.617284	81.06	72	-0.0195809
Diversity	2	Mitoxantrone	0.111111	Dutasteride	0.617284	95.5401	92.1143	-0.0912415
Diversity	2	Mitoxantrone	0.037037	Dutasteride	0.617284	99.5715	97.7143	-0.119357
Diversity	2	Mitoxantrone	0.0123457	Dutasteride	0.617284	97.6587	95.0571	-0.0290109
Diversity	2	Mitoxantrone	0	Dutasteride	0.617284	98.7899	96.6286
Diversity	2	Mitoxantrone	1	Dutasteride	0	66.2507	51.4286
Diversity	2	Mitoxantrone	0.333333	Dutasteride	0	81.4096	72.4857
Diversity	2	Mitoxantrone	0.111111	Dutasteride	0	91.0562	85.8857
Diversity	2	Mitoxantrone	0.037037	Dutasteride	0	93.1336	88.7714
Diversity	2	Mitoxantrone	0.0123457	Dutasteride	0	97.8849	95.3714
Diversity	2	Mitoxantrone	0	Dutasteride	0	101.217	100
Diversity	3	Vemurafenib	12.5	Apatinib	5	68.2843	51.8993	0.348435
Diversity	3	Vemurafenib	4.16667	Apatinib	5	98.1337	89.7527	0.000441696
Diversity	3	Vemurafenib	1.38889	Apatinib	5	90.6104	80.212	-0.0737109
Diversity	3	Vemurafenib	0.462963	Apatinib	5	96.6534	87.8754	0.0192138
Diversity	3	Vemurafenib	0.154321	Apatinib	5	94.8248	85.5565	0.00214498
Diversity	3	Vemurafenib	0	Apatinib	5	98.1685	89.7968
Diversity	3	Vemurafenib	12.5	Apatinib	1.66667	91.1328	80.8746	0.114576
Diversity	3	Vemurafenib	4.16667	Apatinib	1.66667	111.77	100	-0.0441696
Diversity	3	Vemurafenib	1.38889	Apatinib	1.66667	111.23	100	-0.224654
Diversity	3	Vemurafenib	0.462963	Apatinib	1.66667	103.01	95.9364	-0.00353357
Diversity	3	Vemurafenib	0.154321	Apatinib	1.66667	97.0191	88.3392	0.0295862
Diversity	3	Vemurafenib	0	Apatinib	1.66667	102.731	95.583
Diversity	3	Vemurafenib	12.5	Apatinib	0.555556	87.4408	76.1926	0.204064
Diversity	3	Vemurafenib	4.16667	Apatinib	0.555556	116.385	100	0
Diversity	3	Vemurafenib	1.38889	Apatinib	0.555556	104.212	97.4602	-0.163428
Diversity	3	Vemurafenib	0.462963	Apatinib	0.555556	114.695	100	0
Diversity	3	Vemurafenib	0.154321	Apatinib	0.555556	107.224	100	-0.0448322
Diversity	3	Vemurafenib	0	Apatinib	0.555556	127.025	100
Diversity	3	Vemurafenib	12.5	Apatinib	0.185185	116.141	100	-0.0628111
Diversity	3	Vemurafenib	4.16667	Apatinib	0.185185	116.977	100	-0.0298145
Diversity	3	Vemurafenib	1.38889	Apatinib	0.185185	116.733	100	-0.21301
Diversity	3	Vemurafenib	0.462963	Apatinib	0.185185	101.425	93.9267	0.0309187
Diversity	3	Vemurafenib	0.154321	Apatinib	0.185185	100.293	92.4912	0.00177834
Diversity	3	Vemurafenib	0	Apatinib	0.185185	103.863	97.0186
Diversity	3	Vemurafenib	12.5	Apatinib	0.0617284	101.652	94.2138	-0.0482563
Diversity	3	Vemurafenib	4.16667	Apatinib	0.0617284	118.823	100	-0.0746466
Diversity	3	Vemurafenib	1.38889	Apatinib	0.0617284	111.474	100	-0.249377
Diversity	3	Vemurafenib	0.462963	Apatinib	0.0617284	114.434	100	-0.0746466
Diversity	3	Vemurafenib	0.154321	Apatinib	0.0617284	99.1437	91.0336	-0.0264679
Diversity	3	Vemurafenib	0	Apatinib	0.0617284	100.328	92.5353
Diversity	3	Vemurafenib	12.5	Apatinib	0	103.532	96.5989
Diversity	3	Vemurafenib	4.16667	Apatinib	0	124.221	100
Diversity	3	Vemurafenib	1.38889	Apatinib	0	91.3244	81.1175
Diversity	3	Vemurafenib	0.462963	Apatinib	0	114.19	100
Diversity	3	Vemurafenib	0.154321	Apatinib	0	102.679	95.5168
Diversity	3	Vemurafenib	0	Apatinib	0	106.214	100
Diversity	3	Paclitaxel	0.5	lenvatinib Mesylate	22.5	59.2633	40.6659	-0.158047
Diversity	3	Paclitaxel	0.166667	lenvatinib Mesylate	22.5	51.7923	31.1432	-0.0599843
Diversity	3	Paclitaxel	0.0555556	lenvatinib Mesylate	22.5	67.3613	50.9878	-0.275242
Diversity	3	Paclitaxel	0.0185185	lenvatinib Mesylate	22.5	49.6677	28.4351	-0.0238712
Diversity	3	Paclitaxel	0.00617284	lenvatinib Mesylate	22.5	58.5145	39.7114	-0.175268
Diversity	3	Paclitaxel	0	lenvatinib Mesylate	22.5	50.6603	29.7003
Diversity	3	Paclitaxel	0.5	lenvatinib Mesylate	7.5	92.3693	82.8635	-0.429703
Diversity	3	Paclitaxel	0.166667	lenvatinib Mesylate	7.5	94.8771	86.0599	-0.457118
Diversity	3	Paclitaxel	0.0555556	lenvatinib Mesylate	7.5	97.9595	89.9889	-0.523384
Diversity	3	Paclitaxel	0.0185185	lenvatinib Mesylate	7.5	95.504	86.859	-0.450616
Diversity	3	Paclitaxel	0.00617284	lenvatinib Mesylate	7.5	77.3401	63.707	-0.281088
Diversity	3	Paclitaxel	0	lenvatinib Mesylate	7.5	64.7491	47.6582
Diversity	3	Paclitaxel	0.5	lenvatinib Mesylate	2.5	92.2822	82.7525	-0.124052
Diversity	3	Paclitaxel	0.166667	lenvatinib Mesylate	2.5	93.8147	84.7059	-0.135564
Diversity	3	Paclitaxel	0.0555556	lenvatinib Mesylate	2.5	88.3638	77.758	-0.113655
Diversity	3	Paclitaxel	0.0185185	lenvatinib Mesylate	2.5	93.0833	83.7736	-0.100684
Diversity	3	Paclitaxel	0.00617284	lenvatinib Mesylate	2.5	83.5747	71.6537	-0.0888026
Diversity	3	Paclitaxel	0	lenvatinib Mesylate	2.5	93.2923	84.04
Diversity	3	Paclitaxel	0.5	lenvatinib Mesylate	0.833333	96.0613	87.5694	-0.0421541
Diversity	3	Paclitaxel	0.166667	lenvatinib Mesylate	0.833333	92.8047	83.4184	0.00886
Diversity	3	Paclitaxel	0.0555556	lenvatinib Mesylate	0.833333	93.5884	84.4173	-0.0574939
Diversity	3	Paclitaxel	0.0185185	lenvatinib Mesylate	0.833333	92.3171	82.7969	0.0453577
Diversity	3	Paclitaxel	0.00617284	lenvatinib Mesylate	0.833333	85.1595	73.6737	0.0070606
Diversity	3	Paclitaxel	0	lenvatinib Mesylate	0.833333	105.483	99.5782
Diversity	3	Paclitaxel	0.5	lenvatinib Mesylate	0.277778	90.9064	80.9989	-0.126955
Diversity	3	Paclitaxel	0.166667	lenvatinib Mesylate	0.277778	92.7176	83.3074	-0.142252
Diversity	3	Paclitaxel	0.0555556	lenvatinib Mesylate	0.277778	95.5214	86.8812	-0.224177
Diversity	3	Paclitaxel	0.0185185	lenvatinib Mesylate	0.277778	96.3748	87.9689	-0.164052
Diversity	3	Paclitaxel	0.00617284	lenvatinib Mesylate	0.277778	83.3135	71.3208	-0.103711
Diversity	3	Paclitaxel	0	lenvatinib Mesylate	0.277778	91.3766	81.5982
Diversity	3	Paclitaxel	0.5	lenvatinib Mesylate	0	93.0311	83.707
Diversity	3	Paclitaxel	0.166667	lenvatinib Mesylate	0	93.7799	84.6615
Diversity	3	Paclitaxel	0.0555556	lenvatinib Mesylate	0	89.3391	79.0011
Diversity	3	Paclitaxel	0.0185185	lenvatinib Mesylate	0	96.1658	87.7026
Diversity	3	Paclitaxel	0.00617284	lenvatinib Mesylate	0	85.9606	74.6948
Diversity	3	Paclitaxel	0	lenvatinib Mesylate	0	105.814	100
Diversity	3	Crizotinib	8	Tosedostat	20	6.26941	0	0
Diversity	3	Crizotinib	2.66667	Tosedostat	20	42.0747	19.9622	0.049644
Diversity	3	Crizotinib	0.888889	Tosedostat	20	53.586	35.5776	0.0715804
Diversity	3	Crizotinib	0.296296	Tosedostat	20	61.9627	46.9407	-0.0420506
Diversity	3	Crizotinib	0.0987654	Tosedostat	20	60.0296	44.3185	-0.015828
Diversity	3	Crizotinib	0	Tosedostat	20	58.8628	42.7356
Diversity	3	Crizotinib	8	Tosedostat	6.66667	15.4645	0	0
Diversity	3	Crizotinib	2.66667	Tosedostat	6.66667	50.5558	31.467	0.0621912
Diversity	3	Crizotinib	0.888889	Tosedostat	6.66667	68.5804	55.9178	0.086936
Diversity	3	Crizotinib	0.296296	Tosedostat	6.66667	78.8378	69.8323	-0.0522088
Diversity	3	Crizotinib	0.0987654	Tosedostat	6.66667	73.4914	62.5797	0.0203166
Diversity	3	Crizotinib	0	Tosedostat	6.66667	74.9891	64.6114
Diversity	3	Crizotinib	8	Tosedostat	2.22222	16.7358	0	0
Diversity	3	Crizotinib	2.66667	Tosedostat	2.22222	59.8903	44.1295	0.0269232
Diversity	3	Crizotinib	0.888889	Tosedostat	2.22222	74.0835	63.3829	0.168911
Diversity	3	Crizotinib	0.296296	Tosedostat	2.22222	88.5032	82.9435	-0.026695
Diversity	3	Crizotinib	0.0987654	Tosedostat	2.22222	70.6353	58.7054	0.215686
Diversity	3	Crizotinib	0	Tosedostat	2.22222	86.5353	80.274
Diversity	3	Crizotinib	8	Tosedostat	0.740741	19.7312	0	0
Diversity	3	Crizotinib	2.66667	Tosedostat	0.740741	58.0095	41.5781	-0.00943165
Diversity	3	Crizotinib	0.888889	Tosedostat	0.740741	77.1312	67.5171	0.0214978
Diversity	3	Crizotinib	0.296296	Tosedostat	0.740741	92.9962	89.0385	-0.193716
Diversity	3	Crizotinib	0.0987654	Tosedostat	0.740741	85.8038	79.2818	-0.0961493
Diversity	3	Crizotinib	0	Tosedostat	0.740741	78.7159	69.6669
Diversity	3	Crizotinib	8	Tosedostat	0.246914	17.1016	0	0
Diversity	3	Crizotinib	2.66667	Tosedostat	0.246914	57.992	41.5545	0.0311777
Diversity	3	Crizotinib	0.888889	Tosedostat	0.246914	86.5701	80.3213	-0.0373258
Diversity	3	Crizotinib	0.296296	Tosedostat	0.246914	102.836	100	-0.234113
Diversity	3	Crizotinib	0.0987654	Tosedostat	0.246914	89.7222	84.5972	-0.080085
Diversity	3	Crizotinib	0	Tosedostat	0.246914	83.8185	76.5887
Diversity	3	Crizotinib	8	Tosedostat	0	22.8833	0
Diversity	3	Crizotinib	2.66667	Tosedostat	0	70.3567	58.3274
Diversity	3	Crizotinib	0.888889	Tosedostat	0	106.632	100
Diversity	3	Crizotinib	0.296296	Tosedostat	0	105.97	100
Diversity	3	Crizotinib	0.0987654	Tosedostat	0	105.082	100
Diversity	3	Crizotinib	0	Tosedostat	0	101.077	100
Diversity	3	Vismodegib	50	PD0325901	2	63.8435	54.6427	-0.0676122
Diversity	3	Vismodegib	16.6667	PD0325901	2	84.0797	84.9504	-0.151483
Diversity	3	Vismodegib	5.55556	PD0325901	2	93.7799	99.4784	-0.22796
Diversity	3	Vismodegib	1.85185	PD0325901	2	95.0686	100	-0.233177
Diversity	3	Vismodegib	0.617284	PD0325901	2	97.9247	100	-0.233177
Diversity	3	Vismodegib	0	PD0325901	2	78.5592	76.6823
Diversity	3	Vismodegib	50	PD0325901	0.666667	72.9167	68.2316	-0.160669
Diversity	3	Vismodegib	16.6667	PD0325901	0.666667	93.3968	98.9045	-0.228582
Diversity	3	Vismodegib	5.55556	PD0325901	0.666667	95.208	100	-0.16458
Diversity	3	Vismodegib	1.85185	PD0325901	0.666667	105.309	100	-0.16458
Diversity	3	Vismodegib	0.617284	PD0325901	0.666667	85.6819	87.35	-0.0380803
Diversity	3	Vismodegib	0	PD0325901	0.666667	83.1393	83.542
Diversity	3	Vismodegib	50	PD0325901	0.222222	67.1349	59.5722	0.0286907
Diversity	3	Vismodegib	16.6667	PD0325901	0.222222	86.9532	89.254	0.017736
Diversity	3	Vismodegib	5.55556	PD0325901	0.222222	93.0833	98.4351	0.0156495
Diversity	3	Vismodegib	1.85185	PD0325901	0.222222	103.132	100	0
Diversity	3	Vismodegib	0.617284	PD0325901	0.222222	86.1173	88.0021	0.119979
Diversity	3	Vismodegib	0	PD0325901	0.222222	96.3399	100
Diversity	3	Vismodegib	50	PD0325901	0.0740741	72.5336	67.6578	-0.131804
Diversity	3	Vismodegib	16.6667	PD0325901	0.0740741	83.2264	83.6724	-0.042547
Diversity	3	Vismodegib	5.55556	PD0325901	0.0740741	87.5279	90.1148	-0.0286907
Diversity	3	Vismodegib	1.85185	PD0325901	0.0740741	98.8825	100	-0.127543
Diversity	3	Vismodegib	0.617284	PD0325901	0.0740741	90.8542	95.0965	-0.0785081
Diversity	3	Vismodegib	0	PD0325901	0.0740741	85.6123	87.2457
Diversity	3	Vismodegib	50	PD0325901	0.0246914	70.7921	65.0496	-0.0321083
Diversity	3	Vismodegib	16.6667	PD0325901	0.0246914	81.9725	81.7945	0.0835471
Diversity	3	Vismodegib	5.55556	PD0325901	0.0246914	95.0512	100	-0.0096505
Diversity	3	Vismodegib	1.85185	PD0325901	0.0246914	92.0732	96.9223	0.0211268
Diversity	3	Vismodegib	0.617284	PD0325901	0.0246914	95.6782	100	-0.0096505
Diversity	3	Vismodegib	0	PD0325901	0.0246914	93.4839	99.035
Diversity	3	Vismodegib	50	PD0325901	0	69.0506	62.4413
Diversity	3	Vismodegib	16.6667	PD0325901	0	88.1374	91.0276
Diversity	3	Vismodegib	5.55556	PD0325901	0	97.1062	100
Diversity	3	Vismodegib	1.85185	PD0325901	0	100.85	100
Diversity	3	Vismodegib	0.617284	PD0325901	0	104.403	100
Diversity	3	Vismodegib	0	PD0325901	0	94.1282	100
Diversity	3	Vinblastine	0.2	Clozapine	10	71.2449	59.744	0.150782
Diversity	3	Vinblastine	0.0666667	Clozapine	10	73.9094	63.3713	0.177335
Diversity	3	Vinblastine	0.0222222	Clozapine	10	77.3053	67.9943	0.102181
Diversity	3	Vinblastine	0.00740741	Clozapine	10	78.8378	70.0806	0.0993362
Diversity	3	Vinblastine	0.00246914	Clozapine	10	75.9643	66.1688	0.197724
Diversity	3	Vinblastine	0	Clozapine	10	105.57	100
Diversity	3	Vinblastine	0.2	Clozapine	3.33333	79.7086	71.266	0.0355619
Diversity	3	Vinblastine	0.0666667	Clozapine	3.33333	81.4327	73.6131	0.074917
Diversity	3	Vinblastine	0.0222222	Clozapine	3.33333	68.0231	55.358	0.228544
Diversity	3	Vinblastine	0.00740741	Clozapine	3.33333	90.8194	86.3917	-0.0637743
Diversity	3	Vinblastine	0.00246914	Clozapine	3.33333	78.8552	70.1043	0.158369
Diversity	3	Vinblastine	0	Clozapine	3.33333	102.366	100
Diversity	3	Vinblastine	0.2	Clozapine	1.11111	83.1045	75.889	-0.111602
Diversity	3	Vinblastine	0.0666667	Clozapine	1.11111	91.0283	86.6761	-0.165122
Diversity	3	Vinblastine	0.0222222	Clozapine	1.11111	89.6874	84.8506	-0.171889
Diversity	3	Vinblastine	0.00740741	Clozapine	1.11111	95.5388	92.8165	-0.23596
Diversity	3	Vinblastine	0.00246914	Clozapine	1.11111	82.5472	75.1304	-0.00782491
Diversity	3	Vinblastine	0	Clozapine	1.11111	90.9064	86.5102
Diversity	3	Vinblastine	0.2	Clozapine	0.37037	84.4803	77.762	-0.0293978
Diversity	3	Vinblastine	0.0666667	Clozapine	0.37037	82.3731	74.8933	0.0621147
Diversity	3	Vinblastine	0.0222222	Clozapine	0.37037	84.7241	78.0939	0.0011854
Diversity	3	Vinblastine	0.00740741	Clozapine	0.37037	85.9432	79.7534	0.00260787
Diversity	3	Vinblastine	0.00246914	Clozapine	0.37037	78.9946	70.294	0.156472
Diversity	3	Vinblastine	0	Clozapine	0.37037	101.025	100
Diversity	3	Vinblastine	0.2	Clozapine	0.123457	79.5518	71.0526	0.0376956
Diversity	3	Vinblastine	0.0666667	Clozapine	0.123457	86.1521	80.0379	0.0106686
Diversity	3	Vinblastine	0.0222222	Clozapine	0.123457	85.2466	78.8051	-0.00592698
Diversity	3	Vinblastine	0.00740741	Clozapine	0.123457	84.5848	77.9042	0.0211
Diversity	3	Vinblastine	0.00246914	Clozapine	0.123457	82.6169	75.2252	0.10716
Diversity	3	Vinblastine	0	Clozapine	0.123457	108.827	100
Diversity	3	Vinblastine	0.2	Clozapine	0	82.3208	74.8222
Diversity	3	Vinblastine	0.0666667	Clozapine	0	86.9358	81.1048
Diversity	3	Vinblastine	0.0222222	Clozapine	0	84.8112	78.2124
Diversity	3	Vinblastine	0.00740741	Clozapine	0	86.1347	80.0142
Diversity	3	Vinblastine	0.00246914	Clozapine	0	90.4885	85.9412
Diversity	3	Vinblastine	0	Clozapine	0	100.816	100
Diversity	3	Mitoxantrone	1	Dutasteride	50	16.8577	0	0.0591785
Diversity	3	Mitoxantrone	0.333333	Dutasteride	50	19.7486	0	0.0949279
Diversity	3	Mitoxantrone	0.111111	Dutasteride	50	29.5707	3.35624	0.0938161
Diversity	3	Mitoxantrone	0.037037	Dutasteride	50	32.3049	7.50529	0.0315896
Diversity	3	Mitoxantrone	0.0123457	Dutasteride	50	40.0371	19.2389	-0.0672996
Diversity	3	Mitoxantrone	0	Dutasteride	50	35.753	12.7378
Diversity	3	Mitoxantrone	1	Dutasteride	16.6667	45.7493	27.907	0.054515
Diversity	3	Mitoxantrone	0.333333	Dutasteride	16.6667	50.5384	35.1744	0.183358
Diversity	3	Mitoxantrone	0.111111	Dutasteride	16.6667	63.1643	54.334	0.174683
Diversity	3	Mitoxantrone	0.037037	Dutasteride	16.6667	80.4574	80.5761	-0.204625
Diversity	3	Mitoxantrone	0.0123457	Dutasteride	16.6667	68.8764	63.0021	0.0750989
Diversity	3	Mitoxantrone	0	Dutasteride	16.6667	74.6756	71.8023
Diversity	3	Mitoxantrone	1	Dutasteride	5.55556	55.5539	42.7854	0.0283848
Diversity	3	Mitoxantrone	0.333333	Dutasteride	5.55556	66.5428	59.4609	0.137242
Diversity	3	Mitoxantrone	0.111111	Dutasteride	5.55556	72.4639	68.4461	0.297569
Diversity	3	Mitoxantrone	0.037037	Dutasteride	5.55556	91.3941	97.1723	-0.149559
Diversity	3	Mitoxantrone	0.0123457	Dutasteride	5.55556	80.858	81.1839	0.152543
Diversity	3	Mitoxantrone	0	Dutasteride	5.55556	92.0732	98.203
Diversity	3	Mitoxantrone	1	Dutasteride	1.85185	56.3028	43.9218	0.02537
Diversity	3	Mitoxantrone	0.333333	Dutasteride	1.85185	72.3072	68.2082	0.0631607
Diversity	3	Mitoxantrone	0.111111	Dutasteride	1.85185	87.6672	91.5169	0.0848309
Diversity	3	Mitoxantrone	0.037037	Dutasteride	1.85185	84.1842	86.2315	-0.0251057
Diversity	3	Mitoxantrone	0.0123457	Dutasteride	1.85185	94.4417	100	-0.0179704
Diversity	3	Mitoxantrone	0	Dutasteride	1.85185	97.4719	100
Diversity	3	Mitoxantrone	1	Dutasteride	0.617284	58.8628	47.8066	-0.0134778
Diversity	3	Mitoxantrone	0.333333	Dutasteride	0.617284	78.0716	76.9556	-0.0243129
Diversity	3	Mitoxantrone	0.111111	Dutasteride	0.617284	84.8983	87.315	0.12685
Diversity	3	Mitoxantrone	0.037037	Dutasteride	0.617284	95.1383	100	-0.162791
Diversity	3	Mitoxantrone	0.0123457	Dutasteride	0.617284	98.0814	100	-0.0179704
Diversity	3	Mitoxantrone	0	Dutasteride	0.617284	109.175	100
Diversity	3	Mitoxantrone	1	Dutasteride	0	57.9746	46.4588
Diversity	3	Mitoxantrone	0.333333	Dutasteride	0	76.4694	74.5243
Diversity	3	Mitoxantrone	0.111111	Dutasteride	0	98.3775	100
Diversity	3	Mitoxantrone	0.037037	Dutasteride	0	82.5298	83.7209
Diversity	3	Mitoxantrone	0.0123457	Dutasteride	0	92.0732	98.203
Diversity	3	Mitoxantrone	0	Dutasteride	0	93.2575	100
Diversity	1	Docetaxel	0.5	JNJ-38877605	5	77.2345	60.2824	0.378146
Diversity	1	Docetaxel	0.166667	JNJ-38877605	5	106.334	100	0
Diversity	1	Docetaxel	0.0555556	JNJ-38877605	5	76.0542	58.5942	0.18938
Diversity	1	Docetaxel	0.0185185	JNJ-38877605	5	113.631	100	-0.0159607
Diversity	1	Docetaxel	0.00617284	JNJ-38877605	5	63.9079	41.2216	0.443831
Diversity	1	Docetaxel	0	JNJ-38877605	5	106.206	100
Diversity	1	Docetaxel	0.5	JNJ-38877605	1.66667	96.7417	88.1829	0.0729452
Diversity	1	Docetaxel	0.166667	JNJ-38877605	1.66667	105.454	100	-0.0267035
Diversity	1	Docetaxel	0.0555556	JNJ-38877605	1.66667	87.5783	75.0767	0.00385112
Diversity	1	Docetaxel	0.0185185	JNJ-38877605	1.66667	109.081	100	-0.042238
Diversity	1	Docetaxel	0.00617284	JNJ-38877605	1.66667	83.6511	69.4598	0.138589
Diversity	1	Docetaxel	0	JNJ-38877605	1.66667	103.137	97.3297
Diversity	1	Docetaxel	0.5	JNJ-38877605	0.555556	113.845	100	-0.0190301
Diversity	1	Docetaxel	0.166667	JNJ-38877605	0.555556	105.154	100	0
Diversity	1	Docetaxel	0.0555556	JNJ-38877605	0.555556	102.128	95.887	-0.183548
Diversity	1	Docetaxel	0.0185185	JNJ-38877605	0.555556	113.631	100	-0.0159607
Diversity	1	Docetaxel	0.00617284	JNJ-38877605	0.555556	100.776	93.9533	-0.0834868
Diversity	1	Docetaxel	0	JNJ-38877605	0.555556	114.103	100
Diversity	1	Docetaxel	0.5	JNJ-38877605	0.185185	117.601	100	-0.056667
Diversity	1	Docetaxel	0.166667	JNJ-38877605	0.185185	111.742	100	-0.0383671
Diversity	1	Docetaxel	0.0555556	JNJ-38877605	0.185185	101.527	95.0276	-0.204701
Diversity	1	Docetaxel	0.0185185	JNJ-38877605	0.185185	108.158	100	-0.0537154
Diversity	1	Docetaxel	0.00617284	JNJ-38877605	0.185185	95.0034	85.6967	-0.0337648
Diversity	1	Docetaxel	0	JNJ-38877605	0.185185	102.321	96.1633
Diversity	1	Docetaxel	0.5	JNJ-38877605	0.0617284	113.008	100	-0.0190301
Diversity	1	Docetaxel	0.166667	JNJ-38877605	0.0617284	106.828	100	0
Diversity	1	Docetaxel	0.0555556	JNJ-38877605	0.0617284	97.085	88.674	-0.111418
Diversity	1	Docetaxel	0.0185185	JNJ-38877605	0.0617284	116.571	100	-0.0159607
Diversity	1	Docetaxel	0.00617284	JNJ-38877605	0.0617284	102.429	96.3168	-0.107121
Diversity	1	Docetaxel	0	JNJ-38877605	0.0617284	112.429	100
Diversity	1	Docetaxel	0.5	JNJ-38877605	0	103.673	98.097
Diversity	1	Docetaxel	0.166667	JNJ-38877605	0	109.296	100
Diversity	1	Docetaxel	0.0555556	JNJ-38877605	0	89.2951	77.5322
Diversity	1	Docetaxel	0.0185185	JNJ-38877605	0	103.888	98.4039
Diversity	1	Docetaxel	0.00617284	JNJ-38877605	0	94.939	85.6047
Diversity	1	Docetaxel	0	JNJ-38877605	0	105.004	100
Diversity	1	Ruxolitinib	30	Betamethasone dipropionate	3	65.8607	39.2984	0.198532
Diversity	1	Ruxolitinib	10	Betamethasone dipropionate	3	126.035	100	-0.101398
Diversity	1	Ruxolitinib	3.33333	Betamethasone dipropionate	3	116.549	100	-0.101398
Diversity	1	Ruxolitinib	1.11111	Betamethasone dipropionate	3	116.335	100	-0.19867
Diversity	1	Ruxolitinib	0.37037	Betamethasone dipropionate	3	109.768	95.3686	-0.0550836
Diversity	1	Ruxolitinib	0	Betamethasone dipropionate	3	105.454	89.8602
Diversity	1	Ruxolitinib	30	Betamethasone dipropionate	1	81.1403	58.8106	0.0111669
Diversity	1	Ruxolitinib	10	Betamethasone dipropionate	1	127.58	100	-0.0896136
Diversity	1	Ruxolitinib	3.33333	Betamethasone dipropionate	1	112.193	98.4653	-0.0742669
Diversity	1	Ruxolitinib	1.11111	Betamethasone dipropionate	1	116.249	100	-0.188162
Diversity	1	Ruxolitinib	0.37037	Betamethasone dipropionate	1	113.223	99.7808	-0.0874212
Diversity	1	Ruxolitinib	0	Betamethasone dipropionate	1	106.377	91.0386
Diversity	1	Ruxolitinib	30	Betamethasone dipropionate	0.333333	92.557	73.39	-0.0756372
Diversity	1	Ruxolitinib	10	Betamethasone dipropionate	0.333333	126.442	100	0
Diversity	1	Ruxolitinib	3.33333	Betamethasone dipropionate	0.333333	118.223	100	0
Diversity	1	Ruxolitinib	1.11111	Betamethasone dipropionate	0.333333	114.446	100	-0.108249
Diversity	1	Ruxolitinib	0.37037	Betamethasone dipropionate	0.333333	123.674	100	0
Diversity	1	Ruxolitinib	0	Betamethasone dipropionate	0.333333	117.129	100
Diversity	1	Ruxolitinib	30	Betamethasone dipropionate	0.111111	97.5786	79.8027	-0.170071
Diversity	1	Ruxolitinib	10	Betamethasone dipropionate	0.111111	126.829	100	-0.04604
Diversity	1	Ruxolitinib	3.33333	Betamethasone dipropionate	0.111111	121.893	100	-0.04604
Diversity	1	Ruxolitinib	1.11111	Betamethasone dipropionate	0.111111	117.215	100	-0.149305
Diversity	1	Ruxolitinib	0.37037	Betamethasone dipropionate	0.111111	108.781	94.108	0.0128802
Diversity	1	Ruxolitinib	0	Betamethasone dipropionate	0.111111	109.789	95.396
Diversity	1	Ruxolitinib	30	Betamethasone dipropionate	0.037037	88.265	67.909	-0.0208276
Diversity	1	Ruxolitinib	10	Betamethasone dipropionate	0.037037	121.657	100	0
Diversity	1	Ruxolitinib	3.33333	Betamethasone dipropionate	0.037037	120.047	100	0
Diversity	1	Ruxolitinib	1.11111	Betamethasone dipropionate	0.037037	106.42	91.0935	-0.0191833
Diversity	1	Ruxolitinib	0.37037	Betamethasone dipropionate	0.037037	106.57	91.2853	0.0871472
Diversity	1	Ruxolitinib	0	Betamethasone dipropionate	0.037037	114.811	100
Diversity	1	Ruxolitinib	30	Betamethasone dipropionate	0	86.634	65.8263
Diversity	1	Ruxolitinib	10	Betamethasone dipropionate	0	129.704	100
Diversity	1	Ruxolitinib	3.33333	Betamethasone dipropionate	0	118.545	100
Diversity	1	Ruxolitinib	1.11111	Betamethasone dipropionate	0	104.918	89.1751
Diversity	1	Ruxolitinib	0.37037	Betamethasone dipropionate	0	119.082	100
Diversity	1	Ruxolitinib	0	Betamethasone dipropionate	0	113.395	100
Diversity	1	Megestrol	45	Trifluoperazine 2HCl	15	1.54512	0	0
Diversity	1	Megestrol	15	Trifluoperazine 2HCl	15	4.16324	0	0
Diversity	1	Megestrol	5	Trifluoperazine 2HCl	15	8.73422	0	0
Diversity	1	Megestrol	1.66667	Trifluoperazine 2HCl	15	10.8588	0	0
Diversity	1	Megestrol	0.555556	Trifluoperazine 2HCl	15	10.9661	0	0
Diversity	1	Megestrol	0	Trifluoperazine 2HCl	15	7.78998	0
Diversity	1	Megestrol	45	Trifluoperazine 2HCl	5	48.9288	19.9752	0.42735
Diversity	1	Megestrol	15	Trifluoperazine 2HCl	5	68.8222	48.6838	0.321637
Diversity	1	Megestrol	5	Trifluoperazine 2HCl	5	87.1491	75.1316	0.0956862
Diversity	1	Megestrol	1.66667	Trifluoperazine 2HCl	5	87.3851	75.4723	0.170223
Diversity	1	Megestrol	0.555556	Trifluoperazine 2HCl	5	89.4882	78.5073	0.125944
Diversity	1	Megestrol	0	Trifluoperazine 2HCl	5	101.398	95.6953
Diversity	1	Megestrol	45	Trifluoperazine 2HCl	1.66667	67.1698	46.2992	0.19232
Diversity	1	Megestrol	15	Trifluoperazine 2HCl	1.66667	90.7758	80.3654	0.0411892
Diversity	1	Megestrol	5	Trifluoperazine 2HCl	1.66667	95.1536	86.6832	0.0182719
Diversity	1	Megestrol	1.66667	Trifluoperazine 2HCl	1.66667	102.579	97.3986	-0.00743264
Diversity	1	Megestrol	0.555556	Trifluoperazine 2HCl	1.66667	99.5959	93.0938	0.0210592
Diversity	1	Megestrol	0	Trifluoperazine 2HCl	1.66667	109.961	100
Diversity	1	Megestrol	45	Trifluoperazine 2HCl	0.555556	77.9642	61.8767	0.0365438
Diversity	1	Megestrol	15	Trifluoperazine 2HCl	0.555556	95.3468	86.9619	-0.0247755
Diversity	1	Megestrol	5	Trifluoperazine 2HCl	0.555556	98.0078	90.8021	-0.0229173
Diversity	1	Megestrol	1.66667	Trifluoperazine 2HCl	0.555556	95.3039	86.9	0.0975534
Diversity	1	Megestrol	0.555556	Trifluoperazine 2HCl	0.555556	97.2996	89.7801	0.0541963
Diversity	1	Megestrol	0	Trifluoperazine 2HCl	0.555556	111.656	100
Diversity	1	Megestrol	45	Trifluoperazine 2HCl	0.185185	80.7754	65.9337	-0.00402601
Diversity	1	Megestrol	15	Trifluoperazine 2HCl	0.185185	92.6857	83.1217	0.0136265
Diversity	1	Megestrol	5	Trifluoperazine 2HCl	0.185185	98.1366	90.9879	-0.0247755
Diversity	1	Megestrol	1.66667	Trifluoperazine 2HCl	0.185185	115.541	100	-0.0334469
Diversity	1	Megestrol	0.555556	Trifluoperazine 2HCl	0.185185	106.935	100	-0.0480025
Diversity	1	Megestrol	0	Trifluoperazine 2HCl	0.185185	108.48	100
Diversity	1	Megestrol	45	Trifluoperazine 2HCl	0	80.4965	65.5311
Diversity	1	Megestrol	15	Trifluoperazine 2HCl	0	93.63	84.4844
Diversity	1	Megestrol	5	Trifluoperazine 2HCl	0	96.4198	88.5104
Diversity	1	Megestrol	1.66667	Trifluoperazine 2HCl	0	102.064	96.6553
Diversity	1	Megestrol	0.555556	Trifluoperazine 2HCl	0	101.055	95.1998
Diversity	1	Megestrol	0	Trifluoperazine 2HCl	0	104.381	100
Diversity	1	5-Fluorouracil	50	Valdecoxib	14	82.7927	98.0591	-0.312307
Diversity	1	5-Fluorouracil	16.6667	Valdecoxib	14	54.0577	38.9943	0.105006
Diversity	1	5-Fluorouracil	5.55556	Valdecoxib	14	93.4154	100	-0.331716
Diversity	1	5-Fluorouracil	1.85185	Valdecoxib	14	71.5047	74.8566	-0.165771
Diversity	1	5-Fluorouracil	0.617284	Valdecoxib	14	91.0762	100	-0.331716
Diversity	1	5-Fluorouracil	0	Valdecoxib	14	67.599	66.8284
Diversity	1	5-Fluorouracil	50	Valdecoxib	4.66667	89.5097	100	-0.0489634
Diversity	1	5-Fluorouracil	16.6667	Valdecoxib	4.66667	76.2903	84.6934	-0.142571
Diversity	1	5-Fluorouracil	5.55556	Valdecoxib	4.66667	96.6129	100	-0.0489634
Diversity	1	5-Fluorouracil	1.85185	Valdecoxib	4.66667	89.6813	100	-0.170622
Diversity	1	5-Fluorouracil	0.617284	Valdecoxib	4.66667	86.3121	100	-0.0489634
Diversity	1	5-Fluorouracil	0	Valdecoxib	4.66667	81.3549	95.1037
Diversity	1	5-Fluorouracil	50	Valdecoxib	1.55556	86.6555	100	0
Diversity	1	5-Fluorouracil	16.6667	Valdecoxib	1.55556	87.428	100	-0.259374
Diversity	1	5-Fluorouracil	5.55556	Valdecoxib	1.55556	95.6043	100	0
Diversity	1	5-Fluorouracil	1.85185	Valdecoxib	1.55556	106.613	100	-0.127922
Diversity	1	5-Fluorouracil	0.617284	Valdecoxib	1.55556	96.6773	100	0
Diversity	1	5-Fluorouracil	0	Valdecoxib	1.55556	96.8919	100
Diversity	1	5-Fluorouracil	50	Valdecoxib	0.518519	91.9132	100	0
Diversity	1	5-Fluorouracil	16.6667	Valdecoxib	0.518519	85.325	100	-0.259374
Diversity	1	5-Fluorouracil	5.55556	Valdecoxib	0.518519	90.647	100	0
Diversity	1	5-Fluorouracil	1.85185	Valdecoxib	0.518519	92.8789	100	-0.127922
Diversity	1	5-Fluorouracil	0.617284	Valdecoxib	0.518519	100.626	100	0
Diversity	1	5-Fluorouracil	0	Valdecoxib	0.518519	104.961	100
Diversity	1	5-Fluorouracil	50	Valdecoxib	0.17284	92.8145	100	0
Diversity	1	5-Fluorouracil	16.6667	Valdecoxib	0.17284	78.9299	90.1191	-0.160565
Diversity	1	5-Fluorouracil	5.55556	Valdecoxib	0.17284	101.42	100	0
Diversity	1	5-Fluorouracil	1.85185	Valdecoxib	0.17284	83.6082	99.7353	-0.125276
Diversity	1	5-Fluorouracil	0.617284	Valdecoxib	0.17284	99.3169	100	0
Diversity	1	5-Fluorouracil	0	Valdecoxib	0.17284	86.9774	100
Diversity	1	5-Fluorouracil	50	Valdecoxib	0	88.0718	100
Diversity	1	5-Fluorouracil	16.6667	Valdecoxib	0	71.1184	74.0626
Diversity	1	5-Fluorouracil	5.55556	Valdecoxib	0	90.69	100
Diversity	1	5-Fluorouracil	1.85185	Valdecoxib	0	77.5135	87.2078
Diversity	1	5-Fluorouracil	0.617284	Valdecoxib	0	97.6645	100
Diversity	1	5-Fluorouracil	0	Valdecoxib	0	83.7369	100
Diversity	1	Imatinib	10	Atracurium (besylate)	20	60.7962	34.3956	0.38275
Diversity	1	Imatinib	3.33333	Atracurium (besylate)	20	73.4361	51.3063	0.3029
Diversity	1	Imatinib	1.11111	Atracurium (besylate)	20	75.904	54.6081	0.269882
Diversity	1	Imatinib	0.37037	Atracurium (besylate)	20	94.2094	79.0985	0.0249785
Diversity	1	Imatinib	0.123457	Atracurium (besylate)	20	80.8613	61.2403	0.145227
Diversity	1	Imatinib	0	Atracurium (besylate)	20	96.0764	81.5963
Diversity	1	Imatinib	10	Atracurium (besylate)	6.66667	85.5181	67.4706	0.177806
Diversity	1	Imatinib	3.33333	Atracurium (besylate)	6.66667	107.171	96.4399	-0.00717772
Diversity	1	Imatinib	1.11111	Atracurium (besylate)	6.66667	113.352	100	-0.0427792
Diversity	1	Imatinib	0.37037	Atracurium (besylate)	6.66667	130.305	100	-0.0427792
Diversity	1	Imatinib	0.123457	Atracurium (besylate)	6.66667	106.785	95.9231	-0.0704416
Diversity	1	Imatinib	0	Atracurium (besylate)	6.66667	106.635	95.7221
Diversity	1	Imatinib	10	Atracurium (besylate)	2.22222	94.8961	80.0172	0.0088702
Diversity	1	Imatinib	3.33333	Atracurium (besylate)	2.22222	109.918	100	-0.0915877
Diversity	1	Imatinib	1.11111	Atracurium (besylate)	2.22222	128.202	100	-0.0915877
Diversity	1	Imatinib	0.37037	Atracurium (besylate)	2.22222	121.635	100	-0.0915877
Diversity	1	Imatinib	0.123457	Atracurium (besylate)	2.22222	105.755	94.5449	-0.10198
Diversity	1	Imatinib	0	Atracurium (besylate)	2.22222	102.987	90.8412
Diversity	1	Imatinib	10	Atracurium (besylate)	0.740741	95.1107	80.3043	0.0875682
Diversity	1	Imatinib	3.33333	Atracurium (besylate)	0.740741	124.039	100	0
Diversity	1	Imatinib	1.11111	Atracurium (besylate)	0.740741	127.322	100	0
Diversity	1	Imatinib	0.37037	Atracurium (besylate)	0.740741	128.052	100	0
Diversity	1	Imatinib	0.123457	Atracurium (besylate)	0.740741	103.523	91.559	0.0129199
Diversity	1	Imatinib	0	Atracurium (besylate)	0.740741	115.219	100
Diversity	1	Imatinib	10	Atracurium (besylate)	0.246914	99.3598	85.9891	0.0307206
Diversity	1	Imatinib	3.33333	Atracurium (besylate)	0.246914	113.373	100	0
Diversity	1	Imatinib	1.11111	Atracurium (besylate)	0.246914	125.047	100	0
Diversity	1	Imatinib	0.37037	Atracurium (besylate)	0.246914	118.738	100	0
Diversity	1	Imatinib	0.123457	Atracurium (besylate)	0.246914	103.308	91.2719	0.015791
Diversity	1	Imatinib	0	Atracurium (besylate)	0.246914	111.42	100
Diversity	1	Imatinib	10	Atracurium (besylate)	0	101.656	89.0612
Diversity	1	Imatinib	3.33333	Atracurium (besylate)	0	113.867	100
Diversity	1	Imatinib	1.11111	Atracurium (besylate)	0	116.699	100
Diversity	1	Imatinib	0.37037	Atracurium (besylate)	0	126.464	100
Diversity	1	Imatinib	0.123457	Atracurium (besylate)	0	104.489	92.851
Diversity	1	Imatinib	0	Atracurium (besylate)	0	109.832	100
Diversity	1	Axitinib	4.5	PKI-166	10	71.9983	53.9862	-0.0175592
Diversity	1	Axitinib	1.5	PKI-166	10	93.3295	85.1852	-0.186962
Diversity	1	Axitinib	0.5	PKI-166	10	98.2224	92.3415	-0.164759
Diversity	1	Axitinib	0.166667	PKI-166	10	103.459	100	-0.177024
Diversity	1	Axitinib	0.0555556	PKI-166	10	91.9776	83.2078	-0.129991
Diversity	1	Axitinib	0	PKI-166	10	91.3552	82.2976
Diversity	1	Axitinib	4.5	PKI-166	3.33333	83.2433	70.4331	-0.0752575
Diversity	1	Axitinib	1.5	PKI-166	3.33333	93.909	86.0326	-0.0595171
Diversity	1	Axitinib	0.5	PKI-166	3.33333	107.472	100	-0.086256
Diversity	1	Axitinib	0.166667	PKI-166	3.33333	118.459	100	-0.00878845
Diversity	1	Axitinib	0.0555556	PKI-166	3.33333	106.763	100	-0.15439
Diversity	1	Axitinib	0	PKI-166	3.33333	102.858	99.1212
Diversity	1	Axitinib	4.5	PKI-166	1.11111	84.5953	72.4105	-0.0894539
Diversity	1	Axitinib	1.5	PKI-166	1.11111	98.2224	92.3415	-0.115505
Diversity	1	Axitinib	0.5	PKI-166	1.11111	100.476	95.6372	-0.0345261
Diversity	1	Axitinib	0.166667	PKI-166	1.11111	117.601	100	0
Diversity	1	Axitinib	0.0555556	PKI-166	1.11111	105.025	100	-0.146893
Diversity	1	Axitinib	0	PKI-166	1.11111	106.592	100
Diversity	1	Axitinib	4.5	PKI-166	0.37037	82.4708	69.3032	-0.0583804
Diversity	1	Axitinib	1.5	PKI-166	0.37037	94.5313	86.9429	-0.0615191
Diversity	1	Axitinib	0.5	PKI-166	0.37037	93.7373	85.7815	0.0640301
Diversity	1	Axitinib	0.166667	PKI-166	0.37037	109.982	100	0
Diversity	1	Axitinib	0.0555556	PKI-166	0.37037	108.952	100	-0.146893
Diversity	1	Axitinib	0	PKI-166	0.37037	106.034	100
Diversity	1	Axitinib	4.5	PKI-166	0.123457	79.917	65.5681	-0.0473239
Diversity	1	Axitinib	1.5	PKI-166	0.123457	95.9262	88.9831	-0.115394
Diversity	1	Axitinib	0.5	PKI-166	0.123457	103.974	100	-0.116348
Diversity	1	Axitinib	0.166667	PKI-166	0.123457	109.21	100	-0.0414313
Diversity	1	Axitinib	0.0555556	PKI-166	0.123457	103.308	99.7803	-0.180041
Diversity	1	Axitinib	0	PKI-166	0.123457	100.626	95.8569
Diversity	1	Axitinib	4.5	PKI-166	0	78.4792	63.4652
Diversity	1	Axitinib	1.5	PKI-166	0	90.3251	80.791
Diversity	1	Axitinib	0.5	PKI-166	0	98.1151	92.1846
Diversity	1	Axitinib	0.166667	PKI-166	0	105.755	100
Diversity	1	Axitinib	0.0555556	PKI-166	0	93.4154	85.3107
Diversity	1	Axitinib	0	PKI-166	0	103.459	100
Diversity	2	Docetaxel	0.5	JNJ-38877605	5	76.1066	61.5247	0.146439
Diversity	2	Docetaxel	0.166667	JNJ-38877605	5	91.9843	82.2938	-0.0425198
Diversity	2	Docetaxel	0.0555556	JNJ-38877605	5	74.9957	60.0715	0.0923579
Diversity	2	Docetaxel	0.0185185	JNJ-38877605	5	90.7366	80.6617	-0.0283044
Diversity	2	Docetaxel	0.00617284	JNJ-38877605	5	73.0644	57.5453	0.0593208
Diversity	2	Docetaxel	0	JNJ-38877605	5	101.043	94.1426
Diversity	2	Docetaxel	0.5	JNJ-38877605	1.66667	95.864	87.3687	-0.0646099
Diversity	2	Docetaxel	0.166667	JNJ-38877605	1.66667	93.4712	84.2388	-0.0134138
Diversity	2	Docetaxel	0.0555556	JNJ-38877605	1.66667	88.9933	78.3814	-0.047619
Diversity	2	Docetaxel	0.0185185	JNJ-38877605	1.66667	91.7963	82.0478	0.00625978
Diversity	2	Docetaxel	0.00617284	JNJ-38877605	1.66667	76.7219	62.3295	0.0509725
Diversity	2	Docetaxel	0	JNJ-38877605	1.66667	108.392	100
Diversity	2	Docetaxel	0.5	JNJ-38877605	0.555556	101.008	94.0979	-0.142213
Diversity	2	Docetaxel	0.166667	JNJ-38877605	0.555556	94.0523	84.9989	-0.0315787
Diversity	2	Docetaxel	0.0555556	JNJ-38877605	0.555556	88.6344	77.9119	-0.0523056
Diversity	2	Docetaxel	0.0185185	JNJ-38877605	0.555556	91.4203	81.556	0.000642952
Diversity	2	Docetaxel	0.00617284	JNJ-38877605	0.555556	100.957	94.0309	-0.274633
Diversity	2	Docetaxel	0	JNJ-38877605	0.555556	104.546	98.7257
Diversity	2	Docetaxel	0.5	JNJ-38877605	0.185185	104.854	99.1281	-0.182204
Diversity	2	Docetaxel	0.166667	JNJ-38877605	0.185185	99.6582	92.3318	-0.0943438
Diversity	2	Docetaxel	0.0555556	JNJ-38877605	0.185185	87.9166	76.9729	-0.0335345
Diversity	2	Docetaxel	0.0185185	JNJ-38877605	0.185185	94.2574	85.2672	-0.0259334
Diversity	2	Docetaxel	0.00617284	JNJ-38877605	0.185185	87.797	76.8165	-0.0938967
Diversity	2	Docetaxel	0	JNJ-38877605	0.185185	117.621	100
Diversity	2	Docetaxel	0.5	JNJ-38877605	0.0617284	116.595	100	-0.190923
Diversity	2	Docetaxel	0.166667	JNJ-38877605	0.0617284	100.171	93.0025	-0.101051
Diversity	2	Docetaxel	0.0555556	JNJ-38877605	0.0617284	80.3623	67.0914	0.0652806
Diversity	2	Docetaxel	0.0185185	JNJ-38877605	0.0617284	93.5225	84.3058	-0.0163201
Diversity	2	Docetaxel	0.00617284	JNJ-38877605	0.0617284	84.2249	72.144	-0.0471719
Diversity	2	Docetaxel	0	JNJ-38877605	0.0617284	112.596	100
Diversity	2	Docetaxel	0.5	JNJ-38877605	0	90.9246	80.9077
Diversity	2	Docetaxel	0.166667	JNJ-38877605	0	92.4457	82.8974
Diversity	2	Docetaxel	0.0555556	JNJ-38877605	0	85.3529	73.6195
Diversity	2	Docetaxel	0.0185185	JNJ-38877605	0	92.2748	82.6738
Diversity	2	Docetaxel	0.00617284	JNJ-38877605	0	80.6187	67.4268
Diversity	2	Docetaxel	0	JNJ-38877605	0	105.52	100
Diversity	2	Ruxolitinib	30	Betamethasone dipropionate	3	73.3892	75.7744	0.20339
Diversity	2	Ruxolitinib	10	Betamethasone dipropionate	3	115.604	100	0
Diversity	2	Ruxolitinib	3.33333	Betamethasone dipropionate	3	111.81	100	0
Diversity	2	Ruxolitinib	1.11111	Betamethasone dipropionate	3	100.154	100	0
Diversity	2	Ruxolitinib	0.37037	Betamethasone dipropionate	3	94.3941	100	0
Diversity	2	Ruxolitinib	0	Betamethasone dipropionate	3	111.571	100
Diversity	2	Ruxolitinib	30	Betamethasone dipropionate	1	82.0885	90.6487	0.0546464
Diversity	2	Ruxolitinib	10	Betamethasone dipropionate	1	124.987	100	0
Diversity	2	Ruxolitinib	3.33333	Betamethasone dipropionate	1	106.563	100	0
Diversity	2	Ruxolitinib	1.11111	Betamethasone dipropionate	1	103.657	100	0
Diversity	2	Ruxolitinib	0.37037	Betamethasone dipropionate	1	95.7443	100	0
Diversity	2	Ruxolitinib	0	Betamethasone dipropionate	1	104.768	100
Diversity	2	Ruxolitinib	30	Betamethasone dipropionate	0.333333	89.8308	100	-0.0388662
Diversity	2	Ruxolitinib	10	Betamethasone dipropionate	0.333333	124.406	100	0
Diversity	2	Ruxolitinib	3.33333	Betamethasone dipropionate	0.333333	108.204	100	0
Diversity	2	Ruxolitinib	1.11111	Betamethasone dipropionate	0.333333	109.674	100	0
Diversity	2	Ruxolitinib	0.37037	Betamethasone dipropionate	0.333333	96.9578	100	0
Diversity	2	Ruxolitinib	0	Betamethasone dipropionate	0.333333	107.982	100
Diversity	2	Ruxolitinib	30	Betamethasone dipropionate	0.111111	94.7359	100	-0.0388662
Diversity	2	Ruxolitinib	10	Betamethasone dipropionate	0.111111	117.587	100	0
Diversity	2	Ruxolitinib	3.33333	Betamethasone dipropionate	0.111111	114.391	100	0
Diversity	2	Ruxolitinib	1.11111	Betamethasone dipropionate	0.111111	121.962	100	0
Diversity	2	Ruxolitinib	0.37037	Betamethasone dipropionate	0.111111	118.475	100	0
Diversity	2	Ruxolitinib	0	Betamethasone dipropionate	0.111111	103.213	100
Diversity	2	Ruxolitinib	30	Betamethasone dipropionate	0.037037	86.1391	97.5745	-0.0146113
Diversity	2	Ruxolitinib	10	Betamethasone dipropionate	0.037037	119.142	100	0
Diversity	2	Ruxolitinib	3.33333	Betamethasone dipropionate	0.037037	109.383	100	0
Diversity	2	Ruxolitinib	1.11111	Betamethasone dipropionate	0.037037	103.76	100	0
Diversity	2	Ruxolitinib	0.37037	Betamethasone dipropionate	0.037037	102.29	100	0
Diversity	2	Ruxolitinib	0	Betamethasone dipropionate	0.037037	106.495	100
Diversity	2	Ruxolitinib	30	Betamethasone dipropionate	0	85.2846	96.1134
Diversity	2	Ruxolitinib	10	Betamethasone dipropionate	0	124.697	100
Diversity	2	Ruxolitinib	3.33333	Betamethasone dipropionate	0	124.799	100
Diversity	2	Ruxolitinib	1.11111	Betamethasone dipropionate	0	105.914	100
Diversity	2	Ruxolitinib	0.37037	Betamethasone dipropionate	0	98.1029	100
Diversity	2	Ruxolitinib	0	Betamethasone dipropionate	0	87.5577	100
Diversity	2	Megestrol	45	Trifluoperazine 2HCl	15	1.69202	0	0
Diversity	2	Megestrol	15	Trifluoperazine 2HCl	15	3.79422	0	0
Diversity	2	Megestrol	5	Trifluoperazine 2HCl	15	6.40916	0	0
Diversity	2	Megestrol	1.66667	Trifluoperazine 2HCl	15	12.4936	0	0
Diversity	2	Megestrol	0.555556	Trifluoperazine 2HCl	15	13.7583	0	0
Diversity	2	Megestrol	0	Trifluoperazine 2HCl	15	8.69937	0
Diversity	2	Megestrol	45	Trifluoperazine 2HCl	5	45.5649	23.7743	0.283567
Diversity	2	Megestrol	15	Trifluoperazine 2HCl	5	74.5684	65.5827	0.214831
Diversity	2	Megestrol	5	Trifluoperazine 2HCl	5	84.0198	79.2067	0.207933
Diversity	2	Megestrol	1.66667	Trifluoperazine 2HCl	5	76.2263	67.9724	0.320276
Diversity	2	Megestrol	0.555556	Trifluoperazine 2HCl	5	84.7718	80.2907	0.189702
Diversity	2	Megestrol	0	Trifluoperazine 2HCl	5	100.291	100
Diversity	2	Megestrol	45	Trifluoperazine 2HCl	1.66667	66.8262	54.4223	-0.022912
Diversity	2	Megestrol	15	Trifluoperazine 2HCl	1.66667	92.2919	91.1308	-0.0406504
Diversity	2	Megestrol	5	Trifluoperazine 2HCl	1.66667	96.6331	97.3885	0.0261148
Diversity	2	Megestrol	1.66667	Trifluoperazine 2HCl	1.66667	96.8211	97.6595	0.0234048
Diversity	2	Megestrol	0.555556	Trifluoperazine 2HCl	1.66667	93.2319	92.4858	0.0677507
Diversity	2	Megestrol	0	Trifluoperazine 2HCl	1.66667	106.084	100
Diversity	2	Megestrol	45	Trifluoperazine 2HCl	0.555556	74.1754	65.016	-0.128849
Diversity	2	Megestrol	15	Trifluoperazine 2HCl	0.555556	91.4715	89.9483	-0.0288248
Diversity	2	Megestrol	5	Trifluoperazine 2HCl	0.555556	96.1716	96.7233	0.0327667
Diversity	2	Megestrol	1.66667	Trifluoperazine 2HCl	0.555556	98.7524	100	0
Diversity	2	Megestrol	0.555556	Trifluoperazine 2HCl	0.555556	88.8053	86.105	0.131559
Diversity	2	Megestrol	0	Trifluoperazine 2HCl	0.555556	102.171	100
Diversity	2	Megestrol	45	Trifluoperazine 2HCl	0.185185	66.5356	54.0034	-0.0187238
Diversity	2	Megestrol	15	Trifluoperazine 2HCl	0.185185	88.0875	85.0702	0.0199557
Diversity	2	Megestrol	5	Trifluoperazine 2HCl	0.185185	93.3003	92.5844	0.0741562
Diversity	2	Megestrol	1.66667	Trifluoperazine 2HCl	0.185185	95.676	96.0089	0.0399113
Diversity	2	Megestrol	0.555556	Trifluoperazine 2HCl	0.185185	96.1032	96.6248	0.0263612
Diversity	2	Megestrol	0	Trifluoperazine 2HCl	0.185185	118.646	100
Diversity	2	Megestrol	45	Trifluoperazine 2HCl	0	65.2367	52.1311
Diversity	2	Megestrol	15	Trifluoperazine 2HCl	0	89.4719	87.0658
Diversity	2	Megestrol	5	Trifluoperazine 2HCl	0	100.376	100
Diversity	2	Megestrol	1.66667	Trifluoperazine 2HCl	0	99.8291	100
Diversity	2	Megestrol	0.555556	Trifluoperazine 2HCl	0	97.932	99.2609
Diversity	2	Megestrol	0	Trifluoperazine 2HCl	0	98.4447	100
Diversity	2	5-Fluorouracil	50	Valdecoxib	14	79.4394	87.7606	-0.0533414
Diversity	2	5-Fluorouracil	16.6667	Valdecoxib	14	57.6654	49.8213	0.15355
Diversity	2	5-Fluorouracil	5.55556	Valdecoxib	14	79.0121	87.0161	-0.0546773
Diversity	2	5-Fluorouracil	1.85185	Valdecoxib	14	77.2005	83.8594	-0.00696549
Diversity	2	5-Fluorouracil	0.617284	Valdecoxib	14	95.4367	100	-0.0488386
Diversity	2	5-Fluorouracil	0	Valdecoxib	14	83.6609	95.1161
Diversity	2	5-Fluorouracil	50	Valdecoxib	4.66667	77.9012	85.0804	0.0139767
Diversity	2	5-Fluorouracil	16.6667	Valdecoxib	4.66667	71.5091	73.9428	-0.0556273
Diversity	2	5-Fluorouracil	5.55556	Valdecoxib	4.66667	86.1049	99.3746	-0.138178
Diversity	2	5-Fluorouracil	1.85185	Valdecoxib	4.66667	86.0195	99.2257	-0.11975
Diversity	2	5-Fluorouracil	0.617284	Valdecoxib	4.66667	88.737	100	-0.00208457
Diversity	2	5-Fluorouracil	0	Valdecoxib	4.66667	86.3442	99.7915
Diversity	2	5-Fluorouracil	50	Valdecoxib	1.55556	82.4304	92.972	-0.0631328
Diversity	2	5-Fluorouracil	16.6667	Valdecoxib	1.55556	79.6616	88.1477	-0.196248
Diversity	2	5-Fluorouracil	5.55556	Valdecoxib	1.55556	77.4398	84.2764	0.014592
Diversity	2	5-Fluorouracil	1.85185	Valdecoxib	1.55556	86.9082	100	-0.12567
Diversity	2	5-Fluorouracil	0.617284	Valdecoxib	1.55556	92.8559	100	0
Diversity	2	5-Fluorouracil	0	Valdecoxib	1.55556	89.0104	100
Diversity	2	5-Fluorouracil	50	Valdecoxib	0.518519	86.5664	100	-0.133413
Diversity	2	5-Fluorouracil	16.6667	Valdecoxib	0.518519	85.2675	97.9154	-0.293925
Diversity	2	5-Fluorouracil	5.55556	Valdecoxib	0.518519	90.9759	100	-0.142644
Diversity	2	5-Fluorouracil	1.85185	Valdecoxib	0.518519	98.12	100	-0.12567
Diversity	2	5-Fluorouracil	0.617284	Valdecoxib	0.518519	107.794	100	0
Diversity	2	5-Fluorouracil	0	Valdecoxib	0.518519	99.624	100
Diversity	2	5-Fluorouracil	50	Valdecoxib	0.17284	82.8064	93.6272	-0.0696843
Diversity	2	5-Fluorouracil	16.6667	Valdecoxib	0.17284	75.4743	80.8517	-0.123288
Diversity	2	5-Fluorouracil	5.55556	Valdecoxib	0.17284	88.7882	100	-0.142644
Diversity	2	5-Fluorouracil	1.85185	Valdecoxib	0.17284	79.8496	88.4753	-0.0104229
Diversity	2	5-Fluorouracil	0.617284	Valdecoxib	0.17284	93.3345	100	0
Diversity	2	5-Fluorouracil	0	Valdecoxib	0.17284	94.2061	100
Diversity	2	5-Fluorouracil	50	Valdecoxib	0	78.807	86.6587
Diversity	2	5-Fluorouracil	16.6667	Valdecoxib	0	68.3986	68.5229
Diversity	2	5-Fluorouracil	5.55556	Valdecoxib	0	78.2772	85.7356
Diversity	2	5-Fluorouracil	1.85185	Valdecoxib	0	79.2514	87.433
Diversity	2	5-Fluorouracil	0.617284	Valdecoxib	0	91.0101	100
Diversity	2	5-Fluorouracil	0	Valdecoxib	0	86.4639	100
Diversity	2	Imatinib	10	Atracurium (besylate)	20	46.5561	21.7151	0.192886
Diversity	2	Imatinib	3.33333	Atracurium (besylate)	20	62.3141	41.2864	0.0215276
Diversity	2	Imatinib	1.11111	Atracurium (besylate)	20	66.0742	45.9563	0.015918
Diversity	2	Imatinib	0.37037	Atracurium (besylate)	20	75.3546	57.4825	-0.142579
Diversity	2	Imatinib	0.123457	Atracurium (besylate)	20	54.2642	31.2885	0.150044
Diversity	2	Imatinib	0	Atracurium (besylate)	20	69.7659	50.5413
Diversity	2	Imatinib	10	Atracurium (besylate)	6.66667	72.1586	53.5131	0.212444
Diversity	2	Imatinib	3.33333	Atracurium (besylate)	6.66667	96.3425	83.5491	-0.0435166
Diversity	2	Imatinib	1.11111	Atracurium (besylate)	6.66667	102	90.5752	-0.0388638
Diversity	2	Imatinib	0.37037	Atracurium (besylate)	6.66667	85.6264	70.2399	0.0856642
Diversity	2	Imatinib	0.123457	Atracurium (besylate)	6.66667	91.4886	77.5207	0.0687968
Diversity	2	Imatinib	0	Atracurium (besylate)	6.66667	103.264	92.146
Diversity	2	Imatinib	10	Atracurium (besylate)	2.22222	85.2333	69.7516	-0.0353597
Diversity	2	Imatinib	3.33333	Atracurium (besylate)	2.22222	100.752	89.0257	-0.188773
Diversity	2	Imatinib	1.11111	Atracurium (besylate)	2.22222	95.7101	82.7637	-0.0597989
Diversity	2	Imatinib	0.37037	Atracurium (besylate)	2.22222	101.726	90.2356	-0.204337
Diversity	2	Imatinib	0.123457	Atracurium (besylate)	2.22222	100.171	88.304	-0.135471
Diversity	2	Imatinib	0	Atracurium (besylate)	2.22222	94.7872	81.6175
Diversity	2	Imatinib	10	Atracurium (besylate)	0.740741	84.4642	68.7964	-0.00910297
Diversity	2	Imatinib	3.33333	Atracurium (besylate)	0.740741	107.247	97.0919	-0.251738
Diversity	2	Imatinib	1.11111	Atracurium (besylate)	0.740741	111.263	100	-0.212791
Diversity	2	Imatinib	0.37037	Atracurium (besylate)	0.740741	100.034	88.1342	-0.165713
Diversity	2	Imatinib	0.123457	Atracurium (besylate)	0.740741	89.8308	75.4617	0.0118109
Diversity	2	Imatinib	0	Atracurium (besylate)	0.740741	96.4451	83.6765
Diversity	2	Imatinib	10	Atracurium (besylate)	0.246914	88.9762	74.4003	-0.0520539
Diversity	2	Imatinib	3.33333	Atracurium (besylate)	0.246914	104.478	93.6532	-0.203485
Diversity	2	Imatinib	1.11111	Atracurium (besylate)	0.246914	109.127	99.4269	-0.191882
Diversity	2	Imatinib	0.37037	Atracurium (besylate)	0.246914	92.1552	78.3485	-0.0540599
Diversity	2	Imatinib	0.123457	Atracurium (besylate)	0.246914	101.846	90.3842	-0.122638
Diversity	2	Imatinib	0	Atracurium (besylate)	0.246914	97.744	85.2897
Diversity	2	Imatinib	10	Atracurium (besylate)	0	94.3941	81.1293
Diversity	2	Imatinib	3.33333	Atracurium (besylate)	0	98.2738	85.9478
Diversity	2	Imatinib	1.11111	Atracurium (besylate)	0	104.82	94.0777
Diversity	2	Imatinib	0.37037	Atracurium (besylate)	0	97.932	85.5232
Diversity	2	Imatinib	0.123457	Atracurium (besylate)	0	102.82	91.5941
Diversity	2	Imatinib	0	Atracurium (besylate)	0	109.588	100
Diversity	2	Axitinib	4.5	PKI-166	10	64.4847	50.0604	-0.014401
Diversity	2	Axitinib	1.5	PKI-166	10	76.8074	67.4801	-0.0799394
Diversity	2	Axitinib	0.5	PKI-166	10	94.7872	92.8968	-0.141338
Diversity	2	Axitinib	0.166667	PKI-166	10	82.9089	76.1053	-0.0455452
Diversity	2	Axitinib	0.0555556	PKI-166	10	77.5594	68.5431	0.0730835
Diversity	2	Axitinib	0	PKI-166	10	84.7889	78.763
Diversity	2	Axitinib	4.5	PKI-166	3.33333	79.183	70.8384	-0.0910848
Diversity	2	Axitinib	1.5	PKI-166	3.33333	79.9692	71.9497	0.0357574
Diversity	2	Axitinib	0.5	PKI-166	3.33333	89.0104	84.7306	0.152694
Diversity	2	Axitinib	0.166667	PKI-166	3.33333	95.8127	94.3465	-0.0350326
Diversity	2	Axitinib	0.0555556	PKI-166	3.33333	92.873	90.1909	0.0611259
Diversity	2	Axitinib	0	PKI-166	3.33333	103.145	100
Diversity	2	Axitinib	4.5	PKI-166	1.11111	73.4233	62.6963	-0.00966417
Diversity	2	Axitinib	1.5	PKI-166	1.11111	86.0878	80.5992	-0.0507369
Diversity	2	Axitinib	0.5	PKI-166	1.11111	92.309	89.3936	0.106064
Diversity	2	Axitinib	0.166667	PKI-166	1.11111	101.658	100	-0.091568
Diversity	2	Axitinib	0.0555556	PKI-166	1.11111	101.367	100	-0.0369655
Diversity	2	Axitinib	0	PKI-166	1.11111	102.803	100
Diversity	2	Axitinib	4.5	PKI-166	0.37037	75.3888	65.4748	-0.0374487
Diversity	2	Axitinib	1.5	PKI-166	0.37037	83.3533	76.7335	-0.0120802
Diversity	2	Axitinib	0.5	PKI-166	0.37037	91.0784	87.654	0.12346
Diversity	2	Axitinib	0.166667	PKI-166	0.37037	92.497	89.6593	0.0118386
Diversity	2	Axitinib	0.0555556	PKI-166	0.37037	95.4025	93.7666	0.0253684
Diversity	2	Axitinib	0	PKI-166	0.37037	103.025	100
Diversity	2	Axitinib	4.5	PKI-166	0.123457	71.9706	60.6427	0.000432249
Diversity	2	Axitinib	1.5	PKI-166	0.123457	85.6948	80.0435	-0.0579531
Diversity	2	Axitinib	0.5	PKI-166	0.123457	92.6166	89.8285	0.0848031
Diversity	2	Axitinib	0.166667	PKI-166	0.123457	92.0697	89.0553	0.00251504
Diversity	2	Axitinib	0.0555556	PKI-166	0.123457	97.1971	96.3035	-0.0162871
Diversity	2	Axitinib	0	PKI-166	0.123457	98.6156	98.3088
Diversity	2	Axitinib	4.5	PKI-166	0	72.7397	61.7299
Diversity	2	Axitinib	1.5	PKI-166	0	82.4987	75.5255
Diversity	2	Axitinib	0.5	PKI-166	0	102.735	100
Diversity	2	Axitinib	0.166667	PKI-166	0	93.3345	90.8432
Diversity	2	Axitinib	0.0555556	PKI-166	0	97.1971	96.3035
Diversity	2	Axitinib	0	PKI-166	0	99.812	100
Diversity	3	Docetaxel	0.5	JNJ-38877605	5	96.94	77.7278	-0.250088
Diversity	3	Docetaxel	0.166667	JNJ-38877605	5	97.1106	77.9276	-0.142288
Diversity	3	Docetaxel	0.0555556	JNJ-38877605	5	84.7638	63.4707	0.0355778
Diversity	3	Docetaxel	0.0185185	JNJ-38877605	5	97.4944	78.377	-0.0064624
Diversity	3	Docetaxel	0.00617284	JNJ-38877605	5	88.3676	67.6904	0.00864126
Diversity	3	Docetaxel	0	JNJ-38877605	5	98.3474	79.3758
Diversity	3	Docetaxel	0.5	JNJ-38877605	1.66667	100.501	81.8976	-0.228603
Diversity	3	Docetaxel	0.166667	JNJ-38877605	1.66667	103.956	85.9426	-0.146095
Diversity	3	Docetaxel	0.0555556	JNJ-38877605	1.66667	94.8928	75.3308	-0.00269108
Diversity	3	Docetaxel	0.0185185	JNJ-38877605	1.66667	105.427	87.6654	-0.00618671
Diversity	3	Docetaxel	0.00617284	JNJ-38877605	1.66667	105.214	87.4157	-0.10645
Diversity	3	Docetaxel	0	JNJ-38877605	1.66667	106.472	88.8889
Diversity	3	Docetaxel	0.5	JNJ-38877605	0.555556	100.8	82.2472	-0.158302
Diversity	3	Docetaxel	0.166667	JNJ-38877605	0.555556	92.3979	72.4095	0.078402
Diversity	3	Docetaxel	0.0555556	JNJ-38877605	0.555556	97.8143	78.7516	0.0569288
Diversity	3	Docetaxel	0.0185185	JNJ-38877605	0.555556	105.192	87.3908	0.105368
Diversity	3	Docetaxel	0.00617284	JNJ-38877605	0.555556	116.601	100	-0.13633
Diversity	3	Docetaxel	0	JNJ-38877605	0.555556	117.113	100
Diversity	3	Docetaxel	0.5	JNJ-38877605	0.185185	95.5965	76.1548	-0.0973783
Diversity	3	Docetaxel	0.166667	JNJ-38877605	0.185185	100.65	82.0724	-0.0182272
Diversity	3	Docetaxel	0.0555556	JNJ-38877605	0.185185	99.4349	80.6492	0.0379526
Diversity	3	Docetaxel	0.0185185	JNJ-38877605	0.185185	110.225	93.2834	0.0464419
Diversity	3	Docetaxel	0.00617284	JNJ-38877605	0.185185	116.153	100	-0.13633
Diversity	3	Docetaxel	0	JNJ-38877605	0.185185	116.366	100
Diversity	3	Docetaxel	0.5	JNJ-38877605	0.0617284	95.8738	76.4794	-0.145566
Diversity	3	Docetaxel	0.166667	JNJ-38877605	0.0617284	98.7952	79.9001	-0.0508057
Diversity	3	Docetaxel	0.0555556	JNJ-38877605	0.0617284	101.418	82.9713	-0.0424081
Diversity	3	Docetaxel	0.0185185	JNJ-38877605	0.0617284	103.06	84.8939	0.064074
Diversity	3	Docetaxel	0.00617284	JNJ-38877605	0.0617284	94.2744	74.6067	0.0591624
Diversity	3	Docetaxel	0	JNJ-38877605	0.0617284	110.182	93.2335
Diversity	3	Docetaxel	0.5	JNJ-38877605	0	87.2801	66.417
Diversity	3	Docetaxel	0.166667	JNJ-38877605	0	99.0937	80.2497
Diversity	3	Docetaxel	0.0555556	JNJ-38877605	0	102.676	84.4444
Diversity	3	Docetaxel	0.0185185	JNJ-38877605	0	114.191	97.9276
Diversity	3	Docetaxel	0.00617284	JNJ-38877605	0	104.318	86.367
Diversity	3	Docetaxel	0	JNJ-38877605	0	115.961	100
Diversity	3	Ruxolitinib	30	Betamethasone dipropionate	3	82.5888	67.4219	-0.0724181
Diversity	3	Ruxolitinib	10	Betamethasone dipropionate	3	117.39	100	-0.0185134
Diversity	3	Ruxolitinib	3.33333	Betamethasone dipropionate	3	116.835	100	-0.0185134
Diversity	3	Ruxolitinib	1.11111	Betamethasone dipropionate	3	116.068	100	-0.0185134
Diversity	3	Ruxolitinib	0.37037	Betamethasone dipropionate	3	109.585	100	-0.0388537
Diversity	3	Ruxolitinib	0	Betamethasone dipropionate	3	106.301	98.1487
Diversity	3	Ruxolitinib	30	Betamethasone dipropionate	1	81.5652	66.0956	-0.0478033
Diversity	3	Ruxolitinib	10	Betamethasone dipropionate	1	125.045	100	0
Diversity	3	Ruxolitinib	3.33333	Betamethasone dipropionate	1	110.076	100	0
Diversity	3	Ruxolitinib	1.11111	Betamethasone dipropionate	1	111.867	100	0
Diversity	3	Ruxolitinib	0.37037	Betamethasone dipropionate	1	107.154	99.2539	-0.0132633
Diversity	3	Ruxolitinib	0	Betamethasone dipropionate	1	123.361	100
Diversity	3	Ruxolitinib	30	Betamethasone dipropionate	0.333333	77.1937	60.4311	0.00884222
Diversity	3	Ruxolitinib	10	Betamethasone dipropionate	0.333333	125.749	100	0
Diversity	3	Ruxolitinib	3.33333	Betamethasone dipropionate	0.333333	111.462	100	0
Diversity	3	Ruxolitinib	1.11111	Betamethasone dipropionate	0.333333	121.911	100	0
Diversity	3	Ruxolitinib	0.37037	Betamethasone dipropionate	0.333333	104.745	96.1315	0.0179608
Diversity	3	Ruxolitinib	0	Betamethasone dipropionate	0.333333	115.002	100
Diversity	3	Ruxolitinib	30	Betamethasone dipropionate	0.111111	75.4025	58.11	0.0320531
Diversity	3	Ruxolitinib	10	Betamethasone dipropionate	0.111111	121.953	100	0
Diversity	3	Ruxolitinib	3.33333	Betamethasone dipropionate	0.111111	106.429	98.3145	0.0168555
Diversity	3	Ruxolitinib	1.11111	Betamethasone dipropionate	0.111111	118.669	100	0
Diversity	3	Ruxolitinib	0.37037	Betamethasone dipropionate	0.111111	106.003	97.7618	0.00165792
Diversity	3	Ruxolitinib	0	Betamethasone dipropionate	0.111111	109.351	100
Diversity	3	Ruxolitinib	30	Betamethasone dipropionate	0.037037	72.3745	54.1862	0.0712904
Diversity	3	Ruxolitinib	10	Betamethasone dipropionate	0.037037	125.408	100	0
Diversity	3	Ruxolitinib	3.33333	Betamethasone dipropionate	0.037037	125.962	100	0
Diversity	3	Ruxolitinib	1.11111	Betamethasone dipropionate	0.037037	109.287	100	0
Diversity	3	Ruxolitinib	0.37037	Betamethasone dipropionate	0.037037	104.809	96.2144	0.0171318
Diversity	3	Ruxolitinib	0	Betamethasone dipropionate	0.037037	111.888	100
Diversity	3	Ruxolitinib	30	Betamethasone dipropionate	0	77.8761	61.3153
Diversity	3	Ruxolitinib	10	Betamethasone dipropionate	0	136.198	100
Diversity	3	Ruxolitinib	3.33333	Betamethasone dipropionate	0	111.27	100
Diversity	3	Ruxolitinib	1.11111	Betamethasone dipropionate	0	118.307	100
Diversity	3	Ruxolitinib	0.37037	Betamethasone dipropionate	0	106.131	97.9276
Diversity	3	Ruxolitinib	0	Betamethasone dipropionate	0	107.73	100
Diversity	3	Megestrol	45	Trifluoperazine 2HCl	15	1.34343	0	0
Diversity	3	Megestrol	15	Trifluoperazine 2HCl	15	3.26261	0	0
Diversity	3	Megestrol	5	Trifluoperazine 2HCl	15	9.70253	0	0
Diversity	3	Megestrol	1.66667	Trifluoperazine 2HCl	15	16.3557	0	0
Diversity	3	Megestrol	0.555556	Trifluoperazine 2HCl	15	14.6924	0	0
Diversity	3	Megestrol	0	Trifluoperazine 2HCl	15	10.7048	0
Diversity	3	Megestrol	45	Trifluoperazine 2HCl	5	48.1288	22.8952	0.195883
Diversity	3	Megestrol	15	Trifluoperazine 2HCl	5	77.0018	60.5168	0.215701
Diversity	3	Megestrol	5	Trifluoperazine 2HCl	5	72.8436	55.0986	0.228222
Diversity	3	Megestrol	1.66667	Trifluoperazine 2HCl	5	92.4832	80.6891	0.0988424
Diversity	3	Megestrol	0.555556	Trifluoperazine 2HCl	5	91.6089	79.5499	0.0557156
Diversity	3	Megestrol	0	Trifluoperazine 2HCl	5	101.589	92.5535
Diversity	3	Megestrol	45	Trifluoperazine 2HCl	1.66667	61.9896	40.9558	-0.0173728
Diversity	3	Megestrol	15	Trifluoperazine 2HCl	1.66667	90.7773	78.4662	-0.0268804
Diversity	3	Megestrol	5	Trifluoperazine 2HCl	1.66667	107.837	100	-0.280677
Diversity	3	Megestrol	1.66667	Trifluoperazine 2HCl	1.66667	96.94	86.4962	-0.0288383
Diversity	3	Megestrol	0.555556	Trifluoperazine 2HCl	1.66667	95.0634	84.0511	-0.054716
Diversity	3	Megestrol	0	Trifluoperazine 2HCl	1.66667	96.1297	85.4404
Diversity	3	Megestrol	45	Trifluoperazine 2HCl	0.555556	74.187	56.8491	-0.153731
Diversity	3	Megestrol	15	Trifluoperazine 2HCl	0.555556	89.6684	77.0214	0.0311868
Diversity	3	Megestrol	5	Trifluoperazine 2HCl	0.555556	93.5921	82.1339	-0.0606111
Diversity	3	Megestrol	1.66667	Trifluoperazine 2HCl	0.555556	107.453	100	-0.115748
Diversity	3	Megestrol	0.555556	Trifluoperazine 2HCl	0.555556	106.259	98.6385	-0.155359
Diversity	3	Megestrol	0	Trifluoperazine 2HCl	0.555556	99.904	90.3584
Diversity	3	Megestrol	45	Trifluoperazine 2HCl	0.185185	64.911	44.7624	-0.00748386
Diversity	3	Megestrol	15	Trifluoperazine 2HCl	0.185185	86.3845	72.7424	0.123017
Diversity	3	Megestrol	5	Trifluoperazine 2HCl	0.185185	99.4136	89.7194	-0.0899142
Diversity	3	Megestrol	1.66667	Trifluoperazine 2HCl	0.185185	103.295	94.7763	-0.00940082
Diversity	3	Megestrol	0.555556	Trifluoperazine 2HCl	0.185185	104.339	96.1378	-0.0794986
Diversity	3	Megestrol	0	Trifluoperazine 2HCl	0.185185	104.148	95.8877
Diversity	3	Megestrol	45	Trifluoperazine 2HCl	0	65.7853	45.9016
Diversity	3	Megestrol	15	Trifluoperazine 2HCl	0	98.6246	88.6913
Diversity	3	Megestrol	5	Trifluoperazine 2HCl	0	95.1701	84.1901
Diversity	3	Megestrol	1.66667	Trifluoperazine 2HCl	0	105.662	97.8605
Diversity	3	Megestrol	0.555556	Trifluoperazine 2HCl	0	101.141	91.97
Diversity	3	Megestrol	0	Trifluoperazine 2HCl	0	107.304	100
Diversity	3	5-Fluorouracil	50	Valdecoxib	14	76.2341	70.6931	0.062618
Diversity	3	5-Fluorouracil	16.6667	Valdecoxib	14	77.9401	73.3333	0.0645015
Diversity	3	5-Fluorouracil	5.55556	Valdecoxib	14	86.811	87.0627	-0.030363
Diversity	3	5-Fluorouracil	1.85185	Valdecoxib	14	81.7571	79.2409	0.0478548
Diversity	3	5-Fluorouracil	0.617284	Valdecoxib	14	90.2442	92.3762	-0.0834983
Diversity	3	5-Fluorouracil	0	Valdecoxib	14	84.8491	84.0264
Diversity	3	5-Fluorouracil	50	Valdecoxib	4.66667	87.408	87.9868	0.0359736
Diversity	3	5-Fluorouracil	16.6667	Valdecoxib	4.66667	94.3171	98.6799	-0.0372937
Diversity	3	5-Fluorouracil	5.55556	Valdecoxib	4.66667	100.458	100	0
Diversity	3	5-Fluorouracil	1.85185	Valdecoxib	4.66667	108.519	100	0
Diversity	3	5-Fluorouracil	0.617284	Valdecoxib	4.66667	99.3283	100	0
Diversity	3	5-Fluorouracil	0	Valdecoxib	4.66667	96.8334	100
Diversity	3	5-Fluorouracil	50	Valdecoxib	1.55556	92.8884	96.4686	-0.0488449
Diversity	3	5-Fluorouracil	16.6667	Valdecoxib	1.55556	87.6426	88.3498	0.0660066
Diversity	3	5-Fluorouracil	5.55556	Valdecoxib	1.55556	102.335	100	0
Diversity	3	5-Fluorouracil	1.85185	Valdecoxib	1.55556	99.7334	100	0
Diversity	3	5-Fluorouracil	0.617284	Valdecoxib	1.55556	92.7391	96.2376	0.0376238
Diversity	3	5-Fluorouracil	0	Valdecoxib	1.55556	99.7761	100
Diversity	3	5-Fluorouracil	50	Valdecoxib	0.518519	87.3014	87.8218	0.0336944
Diversity	3	5-Fluorouracil	16.6667	Valdecoxib	0.518519	82.5674	80.495	0.140481
Diversity	3	5-Fluorouracil	5.55556	Valdecoxib	0.518519	107.24	100	-0.00429043
Diversity	3	5-Fluorouracil	1.85185	Valdecoxib	0.518519	101.525	100	-0.00429043
Diversity	3	5-Fluorouracil	0.617284	Valdecoxib	0.518519	85.0837	84.3894	0.151815
Diversity	3	5-Fluorouracil	0	Valdecoxib	0.518519	94.8928	99.571
Diversity	3	5-Fluorouracil	50	Valdecoxib	0.17284	91.6516	94.5545	-0.121892
Diversity	3	5-Fluorouracil	16.6667	Valdecoxib	0.17284	74.3576	67.7888	0.17604
Diversity	3	5-Fluorouracil	5.55556	Valdecoxib	0.17284	110.374	100	-0.10066
Diversity	3	5-Fluorouracil	1.85185	Valdecoxib	0.17284	109.073	100	-0.10066
Diversity	3	5-Fluorouracil	0.617284	Valdecoxib	0.17284	90.6067	92.9373	-0.030033
Diversity	3	5-Fluorouracil	0	Valdecoxib	0.17284	88.6662	89.934
Diversity	3	5-Fluorouracil	50	Valdecoxib	0	89.7324	91.5842
Diversity	3	5-Fluorouracil	16.6667	Valdecoxib	0	91.9075	94.9505
Diversity	3	5-Fluorouracil	5.55556	Valdecoxib	0	95.6605	100
Diversity	3	5-Fluorouracil	1.85185	Valdecoxib	0	118.179	100
Diversity	3	5-Fluorouracil	0.617284	Valdecoxib	0	101.759	100
Diversity	3	5-Fluorouracil	0	Valdecoxib	0	95.1701	100
Diversity	3	Imatinib	10	Atracurium (besylate)	20	50.4318	28.0892	0.24141
Diversity	3	Imatinib	3.33333	Atracurium (besylate)	20	68.8133	54.0687	-0.0341261
Diversity	3	Imatinib	1.11111	Atracurium (besylate)	20	76.3408	64.7077	-0.124774
Diversity	3	Imatinib	0.37037	Atracurium (besylate)	20	88.1117	81.3442	-0.291139
Diversity	3	Imatinib	0.123457	Atracurium (besylate)	20	66.2331	50.4219	0.0180832
Diversity	3	Imatinib	0	Atracurium (besylate)	20	67.5125	52.2303
Diversity	3	Imatinib	10	Atracurium (besylate)	6.66667	81.4799	71.9711	0.0355636
Diversity	3	Imatinib	3.33333	Atracurium (besylate)	6.66667	94.445	90.2954	-0.170442
Diversity	3	Imatinib	1.11111	Atracurium (besylate)	6.66667	106.642	100	-0.244726
Diversity	3	Imatinib	0.37037	Atracurium (besylate)	6.66667	111.249	100	-0.244726
Diversity	3	Imatinib	0.123457	Atracurium (besylate)	6.66667	94.0612	89.7529	-0.142254
Diversity	3	Imatinib	0	Atracurium (besylate)	6.66667	83.9962	75.5274
Diversity	3	Imatinib	10	Atracurium (besylate)	2.22222	93.9333	89.572	-0.0421941
Diversity	3	Imatinib	3.33333	Atracurium (besylate)	2.22222	104.489	100	-0.172198
Diversity	3	Imatinib	1.11111	Atracurium (besylate)	2.22222	129.502	100	-0.146474
Diversity	3	Imatinib	0.37037	Atracurium (besylate)	2.22222	124.598	100	-0.146474
Diversity	3	Imatinib	0.123457	Atracurium (besylate)	2.22222	100.565	98.9451	-0.135925
Diversity	3	Imatinib	0	Atracurium (besylate)	2.22222	90.9479	85.3526
Diversity	3	Imatinib	10	Atracurium (besylate)	0.740741	98.1128	95.4792	0.045208
Diversity	3	Imatinib	3.33333	Atracurium (besylate)	0.740741	104.19	100	-0.0301386
Diversity	3	Imatinib	1.11111	Atracurium (besylate)	0.740741	114.532	100	0
Diversity	3	Imatinib	0.37037	Atracurium (besylate)	0.740741	132.061	100	0
Diversity	3	Imatinib	0.123457	Atracurium (besylate)	0.740741	105.214	100	0
Diversity	3	Imatinib	0	Atracurium (besylate)	0.740741	113.274	100
Diversity	3	Imatinib	10	Atracurium (besylate)	0.246914	90.8412	85.2019	-0.000904159
Diversity	3	Imatinib	3.33333	Atracurium (besylate)	0.246914	101.951	100	-0.174536
Diversity	3	Imatinib	1.11111	Atracurium (besylate)	0.246914	108.69	100	-0.148885
Diversity	3	Imatinib	0.37037	Atracurium (besylate)	0.246914	121.847	100	-0.148885
Diversity	3	Imatinib	0.123457	Atracurium (besylate)	0.246914	110.993	100	-0.148885
Diversity	3	Imatinib	0	Atracurium (besylate)	0.246914	90.7773	85.1115
Diversity	3	Imatinib	10	Atracurium (besylate)	0	105.662	100
Diversity	3	Imatinib	3.33333	Atracurium (besylate)	0	99.179	96.9861
Diversity	3	Imatinib	1.11111	Atracurium (besylate)	0	106.28	100
Diversity	3	Imatinib	0.37037	Atracurium (besylate)	0	119.693	100
Diversity	3	Imatinib	0.123457	Atracurium (besylate)	0	114.874	100
Diversity	3	Imatinib	0	Atracurium (besylate)	0	101.311	100
Diversity	3	Axitinib	4.5	PKI-166	10	70.8604	57.238	-0.0784289
Diversity	3	Axitinib	1.5	PKI-166	10	76.1488	64.7486	-0.147831
Diversity	3	Axitinib	0.5	PKI-166	10	105.022	100	-0.372199
Diversity	3	Axitinib	0.166667	PKI-166	10	105.256	100	-0.384937
Diversity	3	Axitinib	0.0555556	PKI-166	10	91.1824	86.0993	-0.295744
Diversity	3	Axitinib	0	PKI-166	10	74.7628	62.7801
Diversity	3	Axitinib	4.5	PKI-166	3.33333	84.0175	75.9237	0.0275591
Diversity	3	Axitinib	1.5	PKI-166	3.33333	89.6258	83.8886	-0.0430042
Diversity	3	Axitinib	0.5	PKI-166	3.33333	105.001	100	0
Diversity	3	Axitinib	0.166667	PKI-166	3.33333	123.147	100	-0.0202907
Diversity	3	Axitinib	0.0555556	PKI-166	3.33333	109.756	100	-0.0996366
Diversity	3	Axitinib	0	PKI-166	3.33333	105.235	100
Diversity	3	Axitinib	4.5	PKI-166	1.11111	73.8032	61.4173	0.172623
Diversity	3	Axitinib	1.5	PKI-166	1.11111	104.382	100	-0.204119
Diversity	3	Axitinib	0.5	PKI-166	1.11111	101.93	100	0
Diversity	3	Axitinib	0.166667	PKI-166	1.11111	100.267	99.0006	-0.0102968
Diversity	3	Axitinib	0.0555556	PKI-166	1.11111	108.988	100	-0.0996366
Diversity	3	Axitinib	0	PKI-166	1.11111	114.895	100
Diversity	3	Axitinib	4.5	PKI-166	0.37037	83.9109	75.7723	0.0290733
Diversity	3	Axitinib	1.5	PKI-166	0.37037	97.9849	95.7601	-0.16172
Diversity	3	Axitinib	0.5	PKI-166	0.37037	104.297	100	0
Diversity	3	Axitinib	0.166667	PKI-166	0.37037	118.286	100	-0.0202907
Diversity	3	Axitinib	0.0555556	PKI-166	0.37037	107.389	100	-0.0996366
Diversity	3	Axitinib	0	PKI-166	0.37037	102.847	100
Diversity	3	Axitinib	4.5	PKI-166	0.123457	82.2049	73.3495	0.053301
Diversity	3	Axitinib	1.5	PKI-166	0.123457	93.1656	88.9158	-0.0932768
Diversity	3	Axitinib	0.5	PKI-166	0.123457	95.4473	92.1563	0.0784373
Diversity	3	Axitinib	0.166667	PKI-166	0.123457	96.6201	93.8219	0.04149
Diversity	3	Axitinib	0.0555556	PKI-166	0.123457	98.39	96.3356	-0.0629921
Diversity	3	Axitinib	0	PKI-166	0.123457	106.579	100
Diversity	3	Axitinib	4.5	PKI-166	0	85.958	78.6796
Diversity	3	Axitinib	1.5	PKI-166	0	86.5977	79.5881
Diversity	3	Axitinib	0.5	PKI-166	0	113.509	100
Diversity	3	Axitinib	0.166667	PKI-166	0	99.5415	97.9709
Diversity	3	Axitinib	0.0555556	PKI-166	0	93.9546	90.0363
Diversity	3	Axitinib	0	PKI-166	0	100.97	100
Diversity	1	Tamoxifen	10	Prostaglandin E1	50	50.5261	36.5948	-0.0577948
Diversity	1	Tamoxifen	3.33333	Prostaglandin E1	50	76.6925	70.6191	0.0287452
Diversity	1	Tamoxifen	1.11111	Prostaglandin E1	50	95.228	94.7208	-0.212272
Diversity	1	Tamoxifen	0.37037	Prostaglandin E1	50	73.8442	66.9154	0.0657822
Diversity	1	Tamoxifen	0.123457	Prostaglandin E1	50	76.8838	70.8679	0.0262576
Diversity	1	Tamoxifen	0	Prostaglandin E1	50	78.9032	73.4936
Diversity	1	Tamoxifen	10	Prostaglandin E1	16.6667	67.2335	58.3195	-0.183836
Diversity	1	Tamoxifen	3.33333	Prostaglandin E1	16.6667	104.113	100	-0.0475401
Diversity	1	Tamoxifen	1.11111	Prostaglandin E1	16.6667	99.5217	100	-0.0475401
Diversity	1	Tamoxifen	0.37037	Prostaglandin E1	16.6667	111.149	100	-0.0475401
Diversity	1	Tamoxifen	0.123457	Prostaglandin E1	16.6667	104.815	100	-0.0475401
Diversity	1	Tamoxifen	0	Prostaglandin E1	16.6667	95.6318	95.246
Diversity	1	Tamoxifen	10	Prostaglandin E1	5.55556	64.6402	54.9475	-0.130182
Diversity	1	Tamoxifen	3.33333	Prostaglandin E1	5.55556	103.688	100	0
Diversity	1	Tamoxifen	1.11111	Prostaglandin E1	5.55556	110.554	100	0
Diversity	1	Tamoxifen	0.37037	Prostaglandin E1	5.55556	114.656	100	0
Diversity	1	Tamoxifen	0.123457	Prostaglandin E1	5.55556	124.668	100	0
Diversity	1	Tamoxifen	0	Prostaglandin E1	5.55556	120.14	100
Diversity	1	Tamoxifen	10	Prostaglandin E1	1.85185	73.1215	65.9757	-0.240464
Diversity	1	Tamoxifen	3.33333	Prostaglandin E1	1.85185	114.04	100	0
Diversity	1	Tamoxifen	1.11111	Prostaglandin E1	1.85185	115.995	100	0
Diversity	1	Tamoxifen	0.37037	Prostaglandin E1	1.85185	117.76	100	0
Diversity	1	Tamoxifen	0.123457	Prostaglandin E1	1.85185	110.979	100	0
Diversity	1	Tamoxifen	0	Prostaglandin E1	1.85185	125.029	100
Diversity	1	Tamoxifen	10	Prostaglandin E1	0.617284	54.9474	42.3438	-0.00414594
Diversity	1	Tamoxifen	3.33333	Prostaglandin E1	0.617284	103.327	100	0
Diversity	1	Tamoxifen	1.11111	Prostaglandin E1	0.617284	123.265	100	0
Diversity	1	Tamoxifen	0.37037	Prostaglandin E1	0.617284	128.962	100	0
Diversity	1	Tamoxifen	0.123457	Prostaglandin E1	0.617284	103.348	100	0
Diversity	1	Tamoxifen	0	Prostaglandin E1	0.617284	121.309	100
Diversity	1	Tamoxifen	10	Prostaglandin E1	0	54.6285	41.9292
Diversity	1	Tamoxifen	3.33333	Prostaglandin E1	0	99.7981	100
Diversity	1	Tamoxifen	1.11111	Prostaglandin E1	0	106.324	100
Diversity	1	Tamoxifen	0.37037	Prostaglandin E1	0	109.767	100
Diversity	1	Tamoxifen	0.123457	Prostaglandin E1	0	104.793	100
Diversity	1	Tamoxifen	0	Prostaglandin E1	0	99.2879	100
Diversity	1	Raloxifene	5	Agomelatine	10	100.308	79.5228	-0.181126
Diversity	1	Raloxifene	1.66667	Agomelatine	10	103.773	83.0586	-0.0462269
Diversity	1	Raloxifene	0.555556	Agomelatine	10	117.164	96.7245	-0.155097
Diversity	1	Raloxifene	0.185185	Agomelatine	10	102.306	81.5618	0.0162953
Diversity	1	Raloxifene	0.0617284	Agomelatine	10	111.638	91.0846	-0.173063
Diversity	1	Raloxifene	0	Agomelatine	10	110.788	90.2169
Diversity	1	Raloxifene	5	Agomelatine	3.33333	92.5709	71.6269	-0.0534412
Diversity	1	Raloxifene	1.66667	Agomelatine	3.33333	103.157	82.4295	0.0222995
Diversity	1	Raloxifene	0.555556	Agomelatine	3.33333	108.301	87.679	-0.000200921
Diversity	1	Raloxifene	0.185185	Agomelatine	3.33333	120.119	99.7397	-0.0994745
Diversity	1	Raloxifene	0.0617284	Agomelatine	3.33333	111.808	91.2581	-0.116259
Diversity	1	Raloxifene	0	Agomelatine	3.33333	117.802	97.3753
Diversity	1	Raloxifene	5	Agomelatine	1.11111	91.8482	70.8894	-0.0281996
Diversity	1	Raloxifene	1.66667	Agomelatine	1.11111	113.955	93.449	-0.0650759
Diversity	1	Raloxifene	0.555556	Agomelatine	1.11111	109.916	89.3275	0.00694143
Diversity	1	Raloxifene	0.185185	Agomelatine	1.11111	110.256	89.6746	0.0253796
Diversity	1	Raloxifene	0.0617284	Agomelatine	1.11111	103.412	82.6898	-0.00911063
Diversity	1	Raloxifene	0	Agomelatine	1.11111	134.68	100
Diversity	1	Raloxifene	5	Agomelatine	0.37037	93.2724	72.3427	-0.0427332
[truncated: 1,025 more rows]

## Sheet: SMO Search 1
Round	Repeat	Drug 1 name	Drug 1 conc. (μM)	Drug 2 name	Drug 2 conc. (μM)	Viability (%)	Viability normalised (%)	Bliss
SMO Search 1	1	ixabepilone	0.15	Alfacalcidol	50	0.946943	0	0
SMO Search 1	1	ixabepilone	0.05	Alfacalcidol	50	0.668431	0	0
SMO Search 1	1	ixabepilone	0.0166667	Alfacalcidol	50	0.779836	0	0
SMO Search 1	1	ixabepilone	0.00555556	Alfacalcidol	50	0.919092	0	0
SMO Search 1	1	ixabepilone	0.00185185	Alfacalcidol	50	0.751984	0	0
SMO Search 1	1	ixabepilone	0	Alfacalcidol	50	8.07687	0
SMO Search 1	1	ixabepilone	0.15	Alfacalcidol	16.6667	85.197	66.7929	0.0550505
SMO Search 1	1	ixabepilone	0.05	Alfacalcidol	16.6667	94.6943	75.404	-0.0319735
SMO Search 1	1	ixabepilone	0.0166667	Alfacalcidol	16.6667	93.0233	73.8889	-0.0767051
SMO Search 1	1	ixabepilone	0.00555556	Alfacalcidol	16.6667	84.8628	66.4899	0.0432926
SMO Search 1	1	ixabepilone	0.00185185	Alfacalcidol	16.6667	69.1826	52.2727	0.114262
SMO Search 1	1	ixabepilone	0	Alfacalcidol	16.6667	91.2686	72.298
SMO Search 1	1	ixabepilone	0.15	Alfacalcidol	5.55556	119.788	98.1566	-0.10404
SMO Search 1	1	ixabepilone	0.05	Alfacalcidol	5.55556	114.497	93.3586	-0.0571686
SMO Search 1	1	ixabepilone	0.0166667	Alfacalcidol	5.55556	106.448	86.0606	-0.0568727
SMO Search 1	1	ixabepilone	0.00555556	Alfacalcidol	5.55556	107.367	86.8939	-0.00936352
SMO Search 1	1	ixabepilone	0.00185185	Alfacalcidol	5.55556	101.713	81.7677	-0.0445238
SMO Search 1	1	ixabepilone	0	Alfacalcidol	5.55556	108.314	87.7525
SMO Search 1	1	ixabepilone	0.15	Alfacalcidol	1.85185	118.786	97.2475	-0.108586
SMO Search 1	1	ixabepilone	0.05	Alfacalcidol	1.85185	117.421	96.0101	-0.0973029
SMO Search 1	1	ixabepilone	0.0166667	Alfacalcidol	1.85185	103.662	83.5354	-0.0441098
SMO Search 1	1	ixabepilone	0.00555556	Alfacalcidol	1.85185	113.299	92.2727	-0.0765088
SMO Search 1	1	ixabepilone	0.00185185	Alfacalcidol	1.85185	109.65	88.9646	-0.128508
SMO Search 1	1	ixabepilone	0	Alfacalcidol	1.85185	106.81	86.3889
SMO Search 1	1	ixabepilone	0.15	Alfacalcidol	0.617284	121.292	99.5202	-0.0729798
SMO Search 1	1	ixabepilone	0.05	Alfacalcidol	0.617284	113.828	92.7525	-0.00646745
SMO Search 1	1	ixabepilone	0.0166667	Alfacalcidol	0.617284	102.493	82.4747	0.0199242
SMO Search 1	1	ixabepilone	0.00555556	Alfacalcidol	0.617284	116.669	95.3283	-0.0499242
SMO Search 1	1	ixabepilone	0.00185185	Alfacalcidol	0.617284	82.2448	64.1162	0.171372
SMO Search 1	1	ixabepilone	0	Alfacalcidol	0.617284	113.243	92.2222
SMO Search 1	1	ixabepilone	0.15	Alfacalcidol	0	128.673	100
SMO Search 1	1	ixabepilone	0.05	Alfacalcidol	0	121.682	99.8737
SMO Search 1	1	ixabepilone	0.0166667	Alfacalcidol	0	112.547	91.5909
SMO Search 1	1	ixabepilone	0.00555556	Alfacalcidol	0	119.566	97.9545
SMO Search 1	1	ixabepilone	0.00185185	Alfacalcidol	0	108.704	88.1061
SMO Search 1	1	ixabepilone	0	Alfacalcidol	0	121.821	100
SMO Search 1	1	Vemurafenib	12.5	Alfacalcidol	50	1.16975	0	0
SMO Search 1	1	Vemurafenib	4.16667	Alfacalcidol	50	0.473472	0	0
SMO Search 1	1	Vemurafenib	1.38889	Alfacalcidol	50	0.891241	0	0
SMO Search 1	1	Vemurafenib	0.462963	Alfacalcidol	50	0.584877	0	0
SMO Search 1	1	Vemurafenib	0.154321	Alfacalcidol	50	1.1419	0	0
SMO Search 1	1	Vemurafenib	0	Alfacalcidol	50	1.16975	0
SMO Search 1	1	Vemurafenib	12.5	Alfacalcidol	16.6667	77.4265	63.262	0.239572
SMO Search 1	1	Vemurafenib	4.16667	Alfacalcidol	16.6667	84.4172	69.9733	0.151705
SMO Search 1	1	Vemurafenib	1.38889	Alfacalcidol	16.6667	94.6386	79.7861	0.0743316
SMO Search 1	1	Vemurafenib	0.462963	Alfacalcidol	16.6667	105.696	90.4011	-0.0693644
SMO Search 1	1	Vemurafenib	0.154321	Alfacalcidol	16.6667	98.6214	83.6096	-0.0119443
SMO Search 1	1	Vemurafenib	0	Alfacalcidol	16.6667	102.381	87.2193
SMO Search 1	1	Vemurafenib	12.5	Alfacalcidol	5.55556	103.83	88.6096	0.0713904
SMO Search 1	1	Vemurafenib	4.16667	Alfacalcidol	5.55556	111.21	95.6952	-0.0222504
SMO Search 1	1	Vemurafenib	1.38889	Alfacalcidol	5.55556	106.28	90.9626	0.047861
SMO Search 1	1	Vemurafenib	0.462963	Alfacalcidol	5.55556	104.609	89.3583	0.0226857
SMO Search 1	1	Vemurafenib	0.154321	Alfacalcidol	5.55556	120.178	100	-0.0952519
SMO Search 1	1	Vemurafenib	0	Alfacalcidol	5.55556	111.266	95.7487
SMO Search 1	1	Vemurafenib	12.5	Alfacalcidol	1.85185	88.01	73.4225	0.240107
SMO Search 1	1	Vemurafenib	4.16667	Alfacalcidol	1.85185	111.879	96.3369	-0.0122234
SMO Search 1	1	Vemurafenib	1.38889	Alfacalcidol	1.85185	115.889	100	-0.0256684
SMO Search 1	1	Vemurafenib	0.462963	Alfacalcidol	1.85185	125.275	100	-0.0676116
SMO Search 1	1	Vemurafenib	0.154321	Alfacalcidol	1.85185	103.857	88.6364	0.0343015
SMO Search 1	1	Vemurafenib	0	Alfacalcidol	1.85185	113.02	97.4332
SMO Search 1	1	Vemurafenib	12.5	Alfacalcidol	0.617284	92.9119	78.1283	0.218717
SMO Search 1	1	Vemurafenib	4.16667	Alfacalcidol	0.617284	134.355	100	-0.0237968
SMO Search 1	1	Vemurafenib	1.38889	Alfacalcidol	0.617284	115.861	100	0
SMO Search 1	1	Vemurafenib	0.462963	Alfacalcidol	0.617284	103.802	88.5829	0.071123
SMO Search 1	1	Vemurafenib	0.154321	Alfacalcidol	0.617284	115.276	99.5989	-0.0510695
SMO Search 1	1	Vemurafenib	0	Alfacalcidol	0.617284	122.462	100
SMO Search 1	1	Vemurafenib	12.5	Alfacalcidol	0	133.547	100
SMO Search 1	1	Vemurafenib	4.16667	Alfacalcidol	0	113.215	97.6203
SMO Search 1	1	Vemurafenib	1.38889	Alfacalcidol	0	119.008	100
SMO Search 1	1	Vemurafenib	0.462963	Alfacalcidol	0	111.21	95.6952
SMO Search 1	1	Vemurafenib	0.154321	Alfacalcidol	0	109.957	94.492
SMO Search 1	1	Vemurafenib	0	Alfacalcidol	0	115.694	100
SMO Search 1	1	Megestrol	45	Alfacalcidol	50	1.28116	0	0.00893464
SMO Search 1	1	Megestrol	15	Alfacalcidol	50	0.724133	0	0.0142514
SMO Search 1	1	Megestrol	5	Alfacalcidol	50	0.891241	0	0.0135997
SMO Search 1	1	Megestrol	1.66667	Alfacalcidol	50	0.584877	0	0.0142019
SMO Search 1	1	Megestrol	0.555556	Alfacalcidol	50	0.86339	0	0.014148
SMO Search 1	1	Megestrol	0	Alfacalcidol	50	13.3408	1.70918
SMO Search 1	1	Megestrol	45	Alfacalcidol	16.6667	56.3431	42.3087	0.0835758
SMO Search 1	1	Megestrol	15	Alfacalcidol	16.6667	74.3629	59.3216	0.214947
SMO Search 1	1	Megestrol	5	Alfacalcidol	16.6667	79.4875	64.1599	0.129609
SMO Search 1	1	Megestrol	1.66667	Alfacalcidol	16.6667	80.7965	65.3957	0.151402
SMO Search 1	1	Megestrol	0.555556	Alfacalcidol	16.6667	92.884	76.8078	0.0342233
SMO Search 1	1	Megestrol	0	Alfacalcidol	16.6667	114.19	96.9235
SMO Search 1	1	Megestrol	45	Alfacalcidol	5.55556	68.5977	53.8785	-0.076933
SMO Search 1	1	Megestrol	15	Alfacalcidol	5.55556	91.2686	75.2827	-0.0161399
SMO Search 1	1	Megestrol	5	Alfacalcidol	5.55556	98.7328	82.3297	-0.120297
SMO Search 1	1	Megestrol	1.66667	Alfacalcidol	5.55556	106.113	89.2979	-0.158848
SMO Search 1	1	Megestrol	0.555556	Alfacalcidol	5.55556	113.132	95.9243	-0.227899
SMO Search 1	1	Megestrol	0	Alfacalcidol	5.55556	105.111	88.3513
SMO Search 1	1	Megestrol	45	Alfacalcidol	1.85185	65.8126	51.249	-0.156342
SMO Search 1	1	Megestrol	15	Alfacalcidol	1.85185	83.9994	68.4197	-0.116115
SMO Search 1	1	Megestrol	5	Alfacalcidol	1.85185	94.8893	78.701	-0.244905
SMO Search 1	1	Megestrol	1.66667	Alfacalcidol	1.85185	99.429	82.9871	-0.26376
SMO Search 1	1	Megestrol	0.555556	Alfacalcidol	1.85185	99.7911	83.329	-0.269328
SMO Search 1	1	Megestrol	0	Alfacalcidol	1.85185	83.6931	68.1304
SMO Search 1	1	Megestrol	45	Alfacalcidol	0.617284	67.2887	52.6427	-0.0480796
SMO Search 1	1	Megestrol	15	Alfacalcidol	0.617284	89.7925	73.889	0.0241067
SMO Search 1	1	Megestrol	5	Alfacalcidol	0.617284	90.8509	74.8882	-0.0207749
SMO Search 1	1	Megestrol	1.66667	Alfacalcidol	0.617284	105.055	88.2987	-0.122637
SMO Search 1	1	Megestrol	0.555556	Alfacalcidol	0.617284	96.3654	80.0947	-0.0434838
SMO Search 1	1	Megestrol	0	Alfacalcidol	0.617284	108.453	91.5067
SMO Search 1	1	Megestrol	45	Alfacalcidol	0	66.8988	52.2745
SMO Search 1	1	Megestrol	15	Alfacalcidol	0	99.8468	83.3815
SMO Search 1	1	Megestrol	5	Alfacalcidol	0	95.8084	79.5688
SMO Search 1	1	Megestrol	1.66667	Alfacalcidol	0	99.5405	83.0923
SMO Search 1	1	Megestrol	0.555556	Alfacalcidol	0	99.2062	82.7768
SMO Search 1	1	Megestrol	0	Alfacalcidol	0	117.449	100
SMO Search 1	1	Abiraterone	20	Alfacalcidol	50	0.86339	0	0
SMO Search 1	1	Abiraterone	6.66667	Alfacalcidol	50	1.05835	0	0
SMO Search 1	1	Abiraterone	2.22222	Alfacalcidol	50	1.11405	0	0
SMO Search 1	1	Abiraterone	0.740741	Alfacalcidol	50	1.05835	0	0
SMO Search 1	1	Abiraterone	0.246914	Alfacalcidol	50	0.86339	0	0
SMO Search 1	1	Abiraterone	0	Alfacalcidol	50	3.84348	0
SMO Search 1	1	Abiraterone	20	Alfacalcidol	16.6667	62.1362	55.8047	-0.129316
SMO Search 1	1	Abiraterone	6.66667	Alfacalcidol	16.6667	77.9	73.188	-0.131073
SMO Search 1	1	Abiraterone	2.22222	Alfacalcidol	16.6667	83.1082	78.9312	-0.154791
SMO Search 1	1	Abiraterone	0.740741	Alfacalcidol	16.6667	75.5884	70.6388	-0.159172
SMO Search 1	1	Abiraterone	0.246914	Alfacalcidol	16.6667	91.5471	88.2371	-0.24785
SMO Search 1	1	Abiraterone	0	Alfacalcidol	16.6667	69.0712	63.4521
SMO Search 1	1	Abiraterone	20	Alfacalcidol	5.55556	65.1441	59.1216	-0.0415034
SMO Search 1	1	Abiraterone	6.66667	Alfacalcidol	5.55556	92.1042	88.8514	-0.118166
SMO Search 1	1	Abiraterone	2.22222	Alfacalcidol	5.55556	94.1373	91.0934	-0.0973587
SMO Search 1	1	Abiraterone	0.740741	Alfacalcidol	5.55556	94.7222	91.7383	-0.21575
SMO Search 1	1	Abiraterone	0.246914	Alfacalcidol	5.55556	104.331	100	-0.186425
SMO Search 1	1	Abiraterone	0	Alfacalcidol	5.55556	85.3085	81.3575
SMO Search 1	1	Abiraterone	20	Alfacalcidol	1.85185	75.5605	70.6081	-0.144125
SMO Search 1	1	Abiraterone	6.66667	Alfacalcidol	1.85185	84.1387	80.0676	-0.0131705
SMO Search 1	1	Abiraterone	2.22222	Alfacalcidol	1.85185	102.66	100	-0.168305
SMO Search 1	1	Abiraterone	0.740741	Alfacalcidol	1.85185	87.6201	83.9066	-0.121806
SMO Search 1	1	Abiraterone	0.246914	Alfacalcidol	1.85185	108.397	100	-0.168305
SMO Search 1	1	Abiraterone	0	Alfacalcidol	1.85185	86.9517	83.1695
SMO Search 1	1	Abiraterone	20	Alfacalcidol	0.617284	83.2475	79.0848	-0.115795
SMO Search 1	1	Abiraterone	6.66667	Alfacalcidol	0.617284	86.6732	82.8624	0.117371
SMO Search 1	1	Abiraterone	2.22222	Alfacalcidol	0.617284	112.38	100	-0.000921376
SMO Search 1	1	Abiraterone	0.740741	Alfacalcidol	0.617284	81.1029	76.7199	0.0944142
SMO Search 1	1	Abiraterone	0.246914	Alfacalcidol	0.617284	116.697	100	-0.000921376
SMO Search 1	1	Abiraterone	0	Alfacalcidol	0.617284	102.131	99.9079
SMO Search 1	1	Abiraterone	20	Alfacalcidol	0	72.8032	67.5676
SMO Search 1	1	Abiraterone	6.66667	Alfacalcidol	0	97.3959	94.6867
SMO Search 1	1	Abiraterone	2.22222	Alfacalcidol	0	119.482	100
SMO Search 1	1	Abiraterone	0.740741	Alfacalcidol	0	89.7368	86.2408
SMO Search 1	1	Abiraterone	0.246914	Alfacalcidol	0	117.115	100
SMO Search 1	1	Abiraterone	0	Alfacalcidol	0	102.214	100
SMO Search 1	1	Vincristine	0.3	Flumatinib (mesylate)	50	0.696282	0	0
SMO Search 1	1	Vincristine	0.1	Flumatinib (mesylate)	50	0.389918	0	0
SMO Search 1	1	Vincristine	0.0333333	Flumatinib (mesylate)	50	0.334215	0	0
SMO Search 1	1	Vincristine	0.0111111	Flumatinib (mesylate)	50	0.334215	0	0
SMO Search 1	1	Vincristine	0.0037037	Flumatinib (mesylate)	50	0.417769	0	0
SMO Search 1	1	Vincristine	0	Flumatinib (mesylate)	50	1.28116	0
SMO Search 1	1	Vincristine	0.3	Flumatinib (mesylate)	16.6667	2.39521	0	0
SMO Search 1	1	Vincristine	0.1	Flumatinib (mesylate)	16.6667	1.86604	0	0
SMO Search 1	1	Vincristine	0.0333333	Flumatinib (mesylate)	16.6667	2.50661	0	0
SMO Search 1	1	Vincristine	0.0111111	Flumatinib (mesylate)	16.6667	3.50926	0	0
SMO Search 1	1	Vincristine	0.0037037	Flumatinib (mesylate)	16.6667	2.2281	0	0
SMO Search 1	1	Vincristine	0	Flumatinib (mesylate)	16.6667	3.78777	0
SMO Search 1	1	Vincristine	0.3	Flumatinib (mesylate)	5.55556	89.2912	87.1683	-0.115517
SMO Search 1	1	Vincristine	0.1	Flumatinib (mesylate)	5.55556	81.2979	78.2079	-0.0259132
SMO Search 1	1	Vincristine	0.0333333	Flumatinib (mesylate)	5.55556	116.864	100	-0.243834
SMO Search 1	1	Vincristine	0.0111111	Flumatinib (mesylate)	5.55556	126.361	100	-0.243834
SMO Search 1	1	Vincristine	0.0037037	Flumatinib (mesylate)	5.55556	117.644	100	-0.243834
SMO Search 1	1	Vincristine	0	Flumatinib (mesylate)	5.55556	78.9862	75.6166
SMO Search 1	1	Vincristine	0.3	Flumatinib (mesylate)	1.85185	107.952	100	0
SMO Search 1	1	Vincristine	0.1	Flumatinib (mesylate)	1.85185	96.4768	95.2232	0.0477677
SMO Search 1	1	Vincristine	0.0333333	Flumatinib (mesylate)	1.85185	117.31	100	0
SMO Search 1	1	Vincristine	0.0111111	Flumatinib (mesylate)	1.85185	137.752	100	0
SMO Search 1	1	Vincristine	0.0037037	Flumatinib (mesylate)	1.85185	118.284	100	0
SMO Search 1	1	Vincristine	0	Flumatinib (mesylate)	1.85185	105.64	100
SMO Search 1	1	Vincristine	0.3	Flumatinib (mesylate)	0.617284	113.466	100	0
SMO Search 1	1	Vincristine	0.1	Flumatinib (mesylate)	0.617284	119.76	100	0
SMO Search 1	1	Vincristine	0.0333333	Flumatinib (mesylate)	0.617284	124.189	100	0
SMO Search 1	1	Vincristine	0.0111111	Flumatinib (mesylate)	0.617284	124.412	100	0
SMO Search 1	1	Vincristine	0.0037037	Flumatinib (mesylate)	0.617284	114.97	100	0
SMO Search 1	1	Vincristine	0	Flumatinib (mesylate)	0.617284	107.311	100
SMO Search 1	1	Vincristine	0.3	Flumatinib (mesylate)	0	112.018	100
SMO Search 1	1	Vincristine	0.1	Flumatinib (mesylate)	0	111.127	100
SMO Search 1	1	Vincristine	0.0333333	Flumatinib (mesylate)	0	127.977	100
SMO Search 1	1	Vincristine	0.0111111	Flumatinib (mesylate)	0	131.653	100
SMO Search 1	1	Vincristine	0.0037037	Flumatinib (mesylate)	0	117.699	100
SMO Search 1	1	Vincristine	0	Flumatinib (mesylate)	0	100.738	100
SMO Search 1	1	Pazopanib	50	Alfacalcidol	50	0.807687	0	0.0732341
SMO Search 1	1	Pazopanib	16.6667	Alfacalcidol	50	0.779836	0	0.0942201
SMO Search 1	1	Pazopanib	5.55556	Alfacalcidol	50	16.8779	6.53061	0.0765306
SMO Search 1	1	Pazopanib	1.85185	Alfacalcidol	50	35.3711	29.1156	-0.14932
SMO Search 1	1	Pazopanib	0.617284	Alfacalcidol	50	12.0875	0.680272	0.135034
SMO Search 1	1	Pazopanib	0	Alfacalcidol	50	23.1444	14.1837
SMO Search 1	1	Pazopanib	50	Alfacalcidol	16.6667	12.1153	0.714286	0.499349
SMO Search 1	1	Pazopanib	16.6667	Alfacalcidol	16.6667	53.8644	51.7007	0.134626
SMO Search 1	1	Pazopanib	5.55556	Alfacalcidol	16.6667	80.6016	84.3537	0.137415
SMO Search 1	1	Pazopanib	1.85185	Alfacalcidol	16.6667	81.3536	85.2721	0.128231
SMO Search 1	1	Pazopanib	0.617284	Alfacalcidol	16.6667	99.2062	100	-0.0190476
SMO Search 1	1	Pazopanib	0	Alfacalcidol	16.6667	91.8535	98.0952
SMO Search 1	1	Pazopanib	50	Alfacalcidol	5.55556	41.0249	36.0204	0.123457
SMO Search 1	1	Pazopanib	16.6667	Alfacalcidol	5.55556	64.5593	64.7619	-0.0253596
SMO Search 1	1	Pazopanib	5.55556	Alfacalcidol	5.55556	89.1798	94.8299	-0.0115646
SMO Search 1	1	Pazopanib	1.85185	Alfacalcidol	5.55556	109.818	100	-0.0632653
SMO Search 1	1	Pazopanib	0.617284	Alfacalcidol	5.55556	105.278	100	-0.0632653
SMO Search 1	1	Pazopanib	0	Alfacalcidol	5.55556	88.2328	93.6735
SMO Search 1	1	Pazopanib	50	Alfacalcidol	1.85185	52.1376	49.5918	0.0204082
SMO Search 1	1	Pazopanib	16.6667	Alfacalcidol	1.85185	60.7158	60.068	0.0636054
SMO Search 1	1	Pazopanib	5.55556	Alfacalcidol	1.85185	106.308	100	0
SMO Search 1	1	Pazopanib	1.85185	Alfacalcidol	1.85185	112.519	100	0
SMO Search 1	1	Pazopanib	0.617284	Alfacalcidol	1.85185	114.636	100	0
SMO Search 1	1	Pazopanib	0	Alfacalcidol	1.85185	100.766	100
SMO Search 1	1	Pazopanib	50	Alfacalcidol	0.617284	55.5911	53.8095	-0.0217687
SMO Search 1	1	Pazopanib	16.6667	Alfacalcidol	0.617284	65.6455	66.0884	0.00340136
SMO Search 1	1	Pazopanib	5.55556	Alfacalcidol	0.617284	82.4676	86.6327	0.133673
SMO Search 1	1	Pazopanib	1.85185	Alfacalcidol	0.617284	119.064	100	0
SMO Search 1	1	Pazopanib	0.617284	Alfacalcidol	0.617284	108.759	100	0
SMO Search 1	1	Pazopanib	0	Alfacalcidol	0.617284	111.6	100
SMO Search 1	1	Pazopanib	50	Alfacalcidol	0	53.8087	51.6327
SMO Search 1	1	Pazopanib	16.6667	Alfacalcidol	0	65.924	66.4286
SMO Search 1	1	Pazopanib	5.55556	Alfacalcidol	0	94.9171	100
SMO Search 1	1	Pazopanib	1.85185	Alfacalcidol	0	100.181	100
SMO Search 1	1	Pazopanib	0.617284	Alfacalcidol	0	101.184	100
SMO Search 1	1	Pazopanib	0	Alfacalcidol	0	93.4132	100
SMO Search 1	2	ixabepilone	0.15	Alfacalcidol	50	0.671205	0	0
SMO Search 1	2	ixabepilone	0.05	Alfacalcidol	50	0.517787	0	0
SMO Search 1	2	ixabepilone	0.0166667	Alfacalcidol	50	0.613673	0	0
SMO Search 1	2	ixabepilone	0.00555556	Alfacalcidol	50	1.11228	0	0
SMO Search 1	2	ixabepilone	0.00185185	Alfacalcidol	50	0.747914	0	0
SMO Search 1	2	ixabepilone	0	Alfacalcidol	50	7.65174	0
SMO Search 1	2	ixabepilone	0.15	Alfacalcidol	16.6667	78.6461	73.3896	0.155164
SMO Search 1	2	ixabepilone	0.05	Alfacalcidol	16.6667	94.1989	94.1207	-0.0521472
SMO Search 1	2	ixabepilone	0.0166667	Alfacalcidol	16.6667	72.4135	65.0818	0.177107
SMO Search 1	2	ixabepilone	0.00555556	Alfacalcidol	16.6667	76.9777	71.1656	0.0992238
SMO Search 1	2	ixabepilone	0.00185185	Alfacalcidol	16.6667	70.6108	62.6789	0.174091
SMO Search 1	2	ixabepilone	0	Alfacalcidol	16.6667	90.2867	88.9059
SMO Search 1	2	ixabepilone	0.15	Alfacalcidol	5.55556	110.442	100	-0.113241
SMO Search 1	2	ixabepilone	0.05	Alfacalcidol	5.55556	93.1058	92.6636	-0.0398773
SMO Search 1	2	ixabepilone	0.0166667	Alfacalcidol	5.55556	98.6288	100	-0.174217
SMO Search 1	2	ixabepilone	0.00555556	Alfacalcidol	5.55556	88.5224	86.5542	-0.05676
SMO Search 1	2	ixabepilone	0.00185185	Alfacalcidol	5.55556	90.7086	89.4683	-0.0958748
SMO Search 1	2	ixabepilone	0	Alfacalcidol	5.55556	90.1141	88.6759
SMO Search 1	2	ixabepilone	0.15	Alfacalcidol	1.85185	112.494	100	-0.101483
SMO Search 1	2	ixabepilone	0.05	Alfacalcidol	1.85185	106.3	100	-0.101483
SMO Search 1	2	ixabepilone	0.0166667	Alfacalcidol	1.85185	95.8673	96.3446	-0.126713
SMO Search 1	2	ixabepilone	0.00555556	Alfacalcidol	1.85185	95.0235	95.2198	-0.132692
SMO Search 1	2	ixabepilone	0.00185185	Alfacalcidol	1.85185	91.073	89.954	-0.0901392
SMO Search 1	2	ixabepilone	0	Alfacalcidol	1.85185	90.9963	89.8517
SMO Search 1	2	ixabepilone	0.15	Alfacalcidol	0.617284	111.573	100	0
SMO Search 1	2	ixabepilone	0.05	Alfacalcidol	0.617284	112.801	100	0
SMO Search 1	2	ixabepilone	0.0166667	Alfacalcidol	0.617284	87.2375	84.8415	0.0828221
SMO Search 1	2	ixabepilone	0.00555556	Alfacalcidol	0.617284	90.3826	89.0337	0.021728
SMO Search 1	2	ixabepilone	0.00185185	Alfacalcidol	0.617284	85.9335	83.1033	0.0697853
SMO Search 1	2	ixabepilone	0	Alfacalcidol	0.617284	102.023	100
SMO Search 1	2	ixabepilone	0.15	Alfacalcidol	0	108.659	100
SMO Search 1	2	ixabepilone	0.05	Alfacalcidol	0	107.201	100
SMO Search 1	2	ixabepilone	0.0166667	Alfacalcidol	0	93.451	93.1237
SMO Search 1	2	ixabepilone	0.00555556	Alfacalcidol	0	92.0127	91.2065
SMO Search 1	2	ixabepilone	0.00185185	Alfacalcidol	0	91.1689	90.0818
SMO Search 1	2	ixabepilone	0	Alfacalcidol	0	98.6096	100
SMO Search 1	2	Vemurafenib	12.5	Alfacalcidol	50	0.997219	0	0
SMO Search 1	2	Vemurafenib	4.16667	Alfacalcidol	50	0.49861	0	0
SMO Search 1	2	Vemurafenib	1.38889	Alfacalcidol	50	1.57254	0	0
SMO Search 1	2	Vemurafenib	0.462963	Alfacalcidol	50	0.594496	0	0
SMO Search 1	2	Vemurafenib	0.154321	Alfacalcidol	50	1.18899	0	0
SMO Search 1	2	Vemurafenib	0	Alfacalcidol	50	0.958865	0
SMO Search 1	2	Vemurafenib	12.5	Alfacalcidol	16.6667	66.3151	58.8951	0.181073
SMO Search 1	2	Vemurafenib	4.16667	Alfacalcidol	16.6667	74.2353	69.8123	0.0719006
SMO Search 1	2	Vemurafenib	1.38889	Alfacalcidol	16.6667	84.2842	83.6638	-0.0666138
SMO Search 1	2	Vemurafenib	0.462963	Alfacalcidol	16.6667	80.5446	78.5091	-0.0150674
SMO Search 1	2	Vemurafenib	0.154321	Alfacalcidol	16.6667	71.2053	65.6357	0.0495486
SMO Search 1	2	Vemurafenib	0	Alfacalcidol	16.6667	79.4515	77.0024
SMO Search 1	2	Vemurafenib	12.5	Alfacalcidol	5.55556	99.9712	100	-0.0280201
SMO Search 1	2	Vemurafenib	4.16667	Alfacalcidol	5.55556	93.1249	95.8499	0.0134814
SMO Search 1	2	Vemurafenib	1.38889	Alfacalcidol	5.55556	92.914	95.5591	0.0163891
SMO Search 1	2	Vemurafenib	0.462963	Alfacalcidol	5.55556	92.5113	95.004	0.0219403
SMO Search 1	2	Vemurafenib	0.154321	Alfacalcidol	5.55556	87.295	87.8139	0.0129068
SMO Search 1	2	Vemurafenib	0	Alfacalcidol	5.55556	94.103	97.198
SMO Search 1	2	Vemurafenib	12.5	Alfacalcidol	1.85185	92.3387	94.7661	-0.0222046
SMO Search 1	2	Vemurafenib	4.16667	Alfacalcidol	1.85185	96.7111	100	-0.074544
SMO Search 1	2	Vemurafenib	1.38889	Alfacalcidol	1.85185	99.2617	100	-0.074544
SMO Search 1	2	Vemurafenib	0.462963	Alfacalcidol	1.85185	97.4782	100	-0.074544
SMO Search 1	2	Vemurafenib	0.154321	Alfacalcidol	1.85185	95.3303	98.8898	-0.140502
SMO Search 1	2	Vemurafenib	0	Alfacalcidol	1.85185	90.7278	92.5456
SMO Search 1	2	Vemurafenib	12.5	Alfacalcidol	0.617284	92.7797	95.374	-0.0393867
SMO Search 1	2	Vemurafenib	4.16667	Alfacalcidol	0.617284	107.028	100	-0.0856463
SMO Search 1	2	Vemurafenib	1.38889	Alfacalcidol	0.617284	99.1083	100	-0.0856463
SMO Search 1	2	Vemurafenib	0.462963	Alfacalcidol	0.617284	97.6124	100	-0.0856463
SMO Search 1	2	Vemurafenib	0.154321	Alfacalcidol	0.617284	91.399	93.4708	-0.0964899
SMO Search 1	2	Vemurafenib	0	Alfacalcidol	0.617284	89.9223	91.4354
SMO Search 1	2	Vemurafenib	12.5	Alfacalcidol	0	107.22	100
SMO Search 1	2	Vemurafenib	4.16667	Alfacalcidol	0	101.179	100
SMO Search 1	2	Vemurafenib	1.38889	Alfacalcidol	0	104.631	100
SMO Search 1	2	Vemurafenib	0.462963	Alfacalcidol	0	98.2836	100
SMO Search 1	2	Vemurafenib	0.154321	Alfacalcidol	0	90.0949	91.6733
SMO Search 1	2	Vemurafenib	0	Alfacalcidol	0	96.1358	100
SMO Search 1	2	Megestrol	45	Alfacalcidol	50	0.882156	0	0
SMO Search 1	2	Megestrol	15	Alfacalcidol	50	0.575319	0	0
SMO Search 1	2	Megestrol	5	Alfacalcidol	50	1.49583	0	0
SMO Search 1	2	Megestrol	1.66667	Alfacalcidol	50	0.690383	0	0
SMO Search 1	2	Megestrol	0.555556	Alfacalcidol	50	1.15064	0	0
SMO Search 1	2	Megestrol	0	Alfacalcidol	50	7.92022	0
SMO Search 1	2	Megestrol	45	Alfacalcidol	16.6667	60.6961	52.5958	-0.0456489
SMO Search 1	2	Megestrol	15	Alfacalcidol	16.6667	62.9782	55.8304	0.238452
SMO Search 1	2	Megestrol	5	Alfacalcidol	16.6667	69.8821	65.6157	0.155329
SMO Search 1	2	Megestrol	1.66667	Alfacalcidol	16.6667	68.1561	63.1693	0.0900362
SMO Search 1	2	Megestrol	0.555556	Alfacalcidol	16.6667	71.2436	67.5455	0.116468
SMO Search 1	2	Megestrol	0	Alfacalcidol	16.6667	83.3253	84.6697
SMO Search 1	2	Megestrol	45	Alfacalcidol	5.55556	53.8882	42.9465	0.0787535
SMO Search 1	2	Megestrol	15	Alfacalcidol	5.55556	81.235	81.707	0.0259828
SMO Search 1	2	Megestrol	5	Alfacalcidol	5.55556	77.7831	76.8144	0.0904941
SMO Search 1	2	Megestrol	1.66667	Alfacalcidol	5.55556	88.3114	91.7369	-0.153702
SMO Search 1	2	Megestrol	0.555556	Alfacalcidol	5.55556	74.0244	71.4868	0.123071
SMO Search 1	2	Megestrol	0	Alfacalcidol	5.55556	86.7964	89.5896
SMO Search 1	2	Megestrol	45	Alfacalcidol	1.85185	66.0274	60.1522	-0.0792726
SMO Search 1	2	Megestrol	15	Alfacalcidol	1.85185	74.0627	71.5412	0.150917
SMO Search 1	2	Megestrol	5	Alfacalcidol	1.85185	92.3578	97.4721	-0.0923774
SMO Search 1	2	Megestrol	1.66667	Alfacalcidol	1.85185	86.3554	88.9644	-0.104893
SMO Search 1	2	Megestrol	0.555556	Alfacalcidol	1.85185	85.9718	88.4208	-0.023134
SMO Search 1	2	Megestrol	0	Alfacalcidol	1.85185	88.5416	92.0631
SMO Search 1	2	Megestrol	45	Alfacalcidol	0.617284	57.5894	48.1924	0.0656127
SMO Search 1	2	Megestrol	15	Alfacalcidol	0.617284	81.0432	81.4352	0.0939249
SMO Search 1	2	Megestrol	5	Alfacalcidol	0.617284	90.8812	95.3792	-0.0287243
SMO Search 1	2	Megestrol	1.66667	Alfacalcidol	0.617284	77.1503	75.9174	0.0635749
SMO Search 1	2	Megestrol	0.555556	Alfacalcidol	0.617284	80.6213	80.8372	0.0943954
SMO Search 1	2	Megestrol	0	Alfacalcidol	0.617284	91.6866	96.5208
SMO Search 1	2	Megestrol	45	Alfacalcidol	0	63.6111	56.7274
SMO Search 1	2	Megestrol	15	Alfacalcidol	0	89.9799	94.1017
SMO Search 1	2	Megestrol	5	Alfacalcidol	0	91.2072	95.8413
SMO Search 1	2	Megestrol	1.66667	Alfacalcidol	0	83.7281	85.2406
SMO Search 1	2	Megestrol	0.555556	Alfacalcidol	0	89.5771	93.5309
SMO Search 1	2	Megestrol	0	Alfacalcidol	0	94.1413	100
SMO Search 1	2	Abiraterone	20	Alfacalcidol	50	0.613673	0	0
SMO Search 1	2	Abiraterone	6.66667	Alfacalcidol	50	0.862978	0	0
SMO Search 1	2	Abiraterone	2.22222	Alfacalcidol	50	0.517787	0	0
SMO Search 1	2	Abiraterone	0.740741	Alfacalcidol	50	1.36159	0	0
SMO Search 1	2	Abiraterone	0.246914	Alfacalcidol	50	0.824624	0	0
SMO Search 1	2	Abiraterone	0	Alfacalcidol	50	10.8735	0
SMO Search 1	2	Abiraterone	20	Alfacalcidol	16.6667	61.4824	50.5759	-0.122822
SMO Search 1	2	Abiraterone	6.66667	Alfacalcidol	16.6667	44.3379	27.6939	0.274783
SMO Search 1	2	Abiraterone	2.22222	Alfacalcidol	16.6667	77.4763	71.9222	-0.0288267
SMO Search 1	2	Abiraterone	0.740741	Alfacalcidol	16.6667	74.638	68.1341	-0.0537452
SMO Search 1	2	Abiraterone	0.246914	Alfacalcidol	16.6667	85.6458	82.8257	-0.0594123
SMO Search 1	2	Abiraterone	0	Alfacalcidol	16.6667	81.5802	77.3995
SMO Search 1	2	Abiraterone	20	Alfacalcidol	5.55556	57.9154	45.8152	0.036601
SMO Search 1	2	Abiraterone	6.66667	Alfacalcidol	5.55556	79.6625	74.84	-0.0355772
SMO Search 1	2	Abiraterone	2.22222	Alfacalcidol	5.55556	83.824	80.3942	0.0880471
SMO Search 1	2	Abiraterone	0.740741	Alfacalcidol	5.55556	91.9359	91.2209	-0.101357
SMO Search 1	2	Abiraterone	0.246914	Alfacalcidol	5.55556	84.6102	81.4436	0.17891
SMO Search 1	2	Abiraterone	0	Alfacalcidol	5.55556	105.072	100
SMO Search 1	2	Abiraterone	20	Alfacalcidol	1.85185	56.899	44.4587	-0.0218875
SMO Search 1	2	Abiraterone	6.66667	Alfacalcidol	1.85185	77.668	72.1781	-0.112771
SMO Search 1	2	Abiraterone	2.22222	Alfacalcidol	1.85185	86.1252	83.4656	-0.0725727
SMO Search 1	2	Abiraterone	0.740741	Alfacalcidol	1.85185	90.2483	88.9685	-0.196922
SMO Search 1	2	Abiraterone	0.246914	Alfacalcidol	1.85185	108.946	100	-0.151322
SMO Search 1	2	Abiraterone	0	Alfacalcidol	1.85185	87.6019	85.4364
SMO Search 1	2	Abiraterone	20	Alfacalcidol	0.617284	56.0936	43.3837	0.0436943
SMO Search 1	2	Abiraterone	6.66667	Alfacalcidol	0.617284	77.6297	72.127	-0.0332593
SMO Search 1	2	Abiraterone	2.22222	Alfacalcidol	0.617284	89.884	88.4822	-0.0238829
SMO Search 1	2	Abiraterone	0.740741	Alfacalcidol	0.617284	82.6925	78.8841	-0.00621344
SMO Search 1	2	Abiraterone	0.246914	Alfacalcidol	0.617284	104.631	100	-0.0412324
SMO Search 1	2	Abiraterone	0	Alfacalcidol	0.617284	95.9056	96.5191
SMO Search 1	2	Abiraterone	20	Alfacalcidol	0	60.6578	49.4753
SMO Search 1	2	Abiraterone	6.66667	Alfacalcidol	0	76.9968	71.2823
SMO Search 1	2	Abiraterone	2.22222	Alfacalcidol	0	90.4209	89.1989
SMO Search 1	2	Abiraterone	0.740741	Alfacalcidol	0	84.3417	81.0852
SMO Search 1	2	Abiraterone	0.246914	Alfacalcidol	0	98.0152	99.3345
SMO Search 1	2	Abiraterone	0	Alfacalcidol	0	98.5138	100
SMO Search 1	2	Vincristine	0.3	Flumatinib (mesylate)	50	0.575319	0	0
SMO Search 1	2	Vincristine	0.1	Flumatinib (mesylate)	50	0.306837	0	0
SMO Search 1	2	Vincristine	0.0333333	Flumatinib (mesylate)	50	0.345191	0	0
SMO Search 1	2	Vincristine	0.0111111	Flumatinib (mesylate)	50	0.249305	0	0
SMO Search 1	2	Vincristine	0.0037037	Flumatinib (mesylate)	50	0.287659	0	0
SMO Search 1	2	Vincristine	0	Flumatinib (mesylate)	50	1.61089	0
SMO Search 1	2	Vincristine	0.3	Flumatinib (mesylate)	16.6667	2.30128	0	0
SMO Search 1	2	Vincristine	0.1	Flumatinib (mesylate)	16.6667	2.24374	0	0
SMO Search 1	2	Vincristine	0.0333333	Flumatinib (mesylate)	16.6667	2.64647	0	0
SMO Search 1	2	Vincristine	0.0111111	Flumatinib (mesylate)	16.6667	3.04919	0	0
SMO Search 1	2	Vincristine	0.0037037	Flumatinib (mesylate)	16.6667	1.63007	0	0
SMO Search 1	2	Vincristine	0	Flumatinib (mesylate)	16.6667	5.59977	0
SMO Search 1	2	Vincristine	0.3	Flumatinib (mesylate)	5.55556	62.0194	41.7413	0.0567405
SMO Search 1	2	Vincristine	0.1	Flumatinib (mesylate)	5.55556	66.1233	46.1987	0.0992788
SMO Search 1	2	Vincristine	0.0333333	Flumatinib (mesylate)	5.55556	76.1147	57.0506	-0.0135638
SMO Search 1	2	Vincristine	0.0111111	Flumatinib (mesylate)	5.55556	107.642	91.2935	-0.263276
SMO Search 1	2	Vincristine	0.0037037	Flumatinib (mesylate)	5.55556	95.1577	77.7338	-0.223278
SMO Search 1	2	Vincristine	0	Flumatinib (mesylate)	5.55556	94.3715	76.8798
SMO Search 1	2	Vincristine	0.3	Flumatinib (mesylate)	1.85185	72.9696	53.6347	0.00717652
SMO Search 1	2	Vincristine	0.1	Flumatinib (mesylate)	1.85185	85.3198	67.0485	-0.0271052
SMO Search 1	2	Vincristine	0.0333333	Flumatinib (mesylate)	1.85185	90.9963	73.2139	-0.0937152
SMO Search 1	2	Vincristine	0.0111111	Flumatinib (mesylate)	1.85185	105.609	89.0856	-0.14615
SMO Search 1	2	Vincristine	0.0037037	Flumatinib (mesylate)	1.85185	95.3687	77.9629	-0.144509
SMO Search 1	2	Vincristine	0	Flumatinib (mesylate)	1.85185	104.727	88.1275
SMO Search 1	2	Vincristine	0.3	Flumatinib (mesylate)	0.617284	85.2814	67.0069	-0.0534507
SMO Search 1	2	Vincristine	0.1	Flumatinib (mesylate)	0.617284	92.4921	74.8386	-0.0184816
SMO Search 1	2	Vincristine	0.0333333	Flumatinib (mesylate)	0.617284	91.5908	73.8596	-0.0143146
SMO Search 1	2	Vincristine	0.0111111	Flumatinib (mesylate)	0.617284	105.878	89.3772	-0.0489159
SMO Search 1	2	Vincristine	0.0037037	Flumatinib (mesylate)	0.617284	88.043	70.0062	0.0204706
SMO Search 1	2	Vincristine	0	Flumatinib (mesylate)	0.617284	115.639	99.9792
SMO Search 1	2	Vincristine	0.3	Flumatinib (mesylate)	0	80.372	61.6747
SMO Search 1	2	Vincristine	0.1	Flumatinib (mesylate)	0	90.8045	73.0056
SMO Search 1	2	Vincristine	0.0333333	Flumatinib (mesylate)	0	90.2867	72.4432
SMO Search 1	2	Vincristine	0.0111111	Flumatinib (mesylate)	0	101.39	84.5032
SMO Search 1	2	Vincristine	0.0037037	Flumatinib (mesylate)	0	89.9415	72.0683
SMO Search 1	2	Vincristine	0	Flumatinib (mesylate)	0	115.658	100
SMO Search 1	2	Pazopanib	50	Alfacalcidol	50	0.652028	0	0
SMO Search 1	2	Pazopanib	16.6667	Alfacalcidol	50	0.747914	0	0
SMO Search 1	2	Pazopanib	5.55556	Alfacalcidol	50	3.83546	0	0
SMO Search 1	2	Pazopanib	1.85185	Alfacalcidol	50	34.5575	15.2168	-0.152168
SMO Search 1	2	Pazopanib	0.617284	Alfacalcidol	50	9.93384	0	0
SMO Search 1	2	Pazopanib	0	Alfacalcidol	50	12.6378	0
SMO Search 1	2	Pazopanib	50	Alfacalcidol	16.6667	10.4324	0	0.150547
SMO Search 1	2	Pazopanib	16.6667	Alfacalcidol	16.6667	45.4502	30.3272	0.150992
SMO Search 1	2	Pazopanib	5.55556	Alfacalcidol	16.6667	61.9427	53.2056	0.357588
SMO Search 1	2	Pazopanib	1.85185	Alfacalcidol	16.6667	72.0299	67.1987	0.2848
SMO Search 1	2	Pazopanib	0.617284	Alfacalcidol	16.6667	86.7197	87.5765	0.110136
SMO Search 1	2	Pazopanib	0	Alfacalcidol	16.6667	94.6591	98.5901
SMO Search 1	2	Pazopanib	50	Alfacalcidol	5.55556	24.5086	1.27694	0.139931
SMO Search 1	2	Pazopanib	16.6667	Alfacalcidol	5.55556	55.4416	44.1873	0.018888
SMO Search 1	2	Pazopanib	5.55556	Alfacalcidol	5.55556	69.9779	64.3522	0.258845
SMO Search 1	2	Pazopanib	1.85185	Alfacalcidol	5.55556	81.7912	80.7396	0.163075
SMO Search 1	2	Pazopanib	0.617284	Alfacalcidol	5.55556	85.0513	85.262	0.14738
SMO Search 1	2	Pazopanib	0	Alfacalcidol	5.55556	105.494	100
SMO Search 1	2	Pazopanib	50	Alfacalcidol	1.85185	35.5163	16.547	-0.0127694
SMO Search 1	2	Pazopanib	16.6667	Alfacalcidol	1.85185	51.9705	39.3722	0.0670391
SMO Search 1	2	Pazopanib	5.55556	Alfacalcidol	1.85185	67.6191	61.0801	0.291567
SMO Search 1	2	Pazopanib	1.85185	Alfacalcidol	1.85185	89.0594	90.822	0.0622506
SMO Search 1	2	Pazopanib	0.617284	Alfacalcidol	1.85185	94.5632	98.457	0.0154296
SMO Search 1	2	Pazopanib	0	Alfacalcidol	1.85185	104.938	100
SMO Search 1	2	Pazopanib	50	Alfacalcidol	0.617284	37.0122	18.622	-0.0335196
SMO Search 1	2	Pazopanib	16.6667	Alfacalcidol	0.617284	53.9649	42.1389	0.0393722
SMO Search 1	2	Pazopanib	5.55556	Alfacalcidol	0.617284	76.0188	72.7321	0.175047
SMO Search 1	2	Pazopanib	1.85185	Alfacalcidol	0.617284	84.1883	84.0649	0.129822
SMO Search 1	2	Pazopanib	0.617284	Alfacalcidol	0.617284	73.0271	68.5821	0.314179
SMO Search 1	2	Pazopanib	0	Alfacalcidol	0.617284	103.749	100
SMO Search 1	2	Pazopanib	50	Alfacalcidol	0	34.5958	15.27
SMO Search 1	2	Pazopanib	16.6667	Alfacalcidol	0	56.8031	46.0761
SMO Search 1	2	Pazopanib	5.55556	Alfacalcidol	0	88.6375	90.2368
SMO Search 1	2	Pazopanib	1.85185	Alfacalcidol	0	93.5468	97.0471
SMO Search 1	2	Pazopanib	0.617284	Alfacalcidol	0	108.639	100
SMO Search 1	2	Pazopanib	0	Alfacalcidol	0	95.6755	100
SMO Search 1	3	ixabepilone	0.15	Alfacalcidol	50	0.682077	0	0
SMO Search 1	3	ixabepilone	0.05	Alfacalcidol	50	0.549451	0	0
SMO Search 1	3	ixabepilone	0.0166667	Alfacalcidol	50	0.71997	0	0
SMO Search 1	3	ixabepilone	0.00555556	Alfacalcidol	50	0.682077	0	0
SMO Search 1	3	ixabepilone	0.00185185	Alfacalcidol	50	0.833649	0	0
SMO Search 1	3	ixabepilone	0	Alfacalcidol	50	8.09019	0
SMO Search 1	3	ixabepilone	0.15	Alfacalcidol	16.6667	67.5445	64.0083	0.234743
SMO Search 1	3	ixabepilone	0.05	Alfacalcidol	16.6667	92.5351	100	-0.125173
SMO Search 1	3	ixabepilone	0.0166667	Alfacalcidol	16.6667	72.1675	72.4688	0.150139
SMO Search 1	3	ixabepilone	0.00555556	Alfacalcidol	16.6667	72.2433	72.6075	0.148752
SMO Search 1	3	ixabepilone	0.00185185	Alfacalcidol	16.6667	69.9128	68.3426	0.0561121
SMO Search 1	3	ixabepilone	0	Alfacalcidol	16.6667	80.3714	87.4827
SMO Search 1	3	ixabepilone	0.15	Alfacalcidol	5.55556	102.444	100	-0.0197642
SMO Search 1	3	ixabepilone	0.05	Alfacalcidol	5.55556	98.4085	100	-0.0197642
SMO Search 1	3	ixabepilone	0.0166667	Alfacalcidol	5.55556	92.3266	100	-0.0197642
SMO Search 1	3	ixabepilone	0.00555556	Alfacalcidol	5.55556	84.388	94.8336	0.0319001
SMO Search 1	3	ixabepilone	0.00185185	Alfacalcidol	5.55556	79.1777	85.2982	-0.024336
SMO Search 1	3	ixabepilone	0	Alfacalcidol	5.55556	86.1311	98.0236
SMO Search 1	3	ixabepilone	0.15	Alfacalcidol	1.85185	107.446	100	-0.0572122
SMO Search 1	3	ixabepilone	0.05	Alfacalcidol	1.85185	86.5858	98.8558	-0.0457698
SMO Search 1	3	ixabepilone	0.0166667	Alfacalcidol	1.85185	83.9523	94.0361	0.00242718
SMO Search 1	3	ixabepilone	0.00555556	Alfacalcidol	1.85185	86.7185	99.0985	-0.0481969
SMO Search 1	3	ixabepilone	0.00185185	Alfacalcidol	1.85185	79.8598	86.5465	-0.0684755
SMO Search 1	3	ixabepilone	0	Alfacalcidol	1.85185	84.0849	94.2788
SMO Search 1	3	ixabepilone	0.15	Alfacalcidol	0.617284	99.1853	100	0
SMO Search 1	3	ixabepilone	0.05	Alfacalcidol	0.617284	96.1538	100	0
SMO Search 1	3	ixabepilone	0.0166667	Alfacalcidol	0.617284	87.0595	99.7226	0.00277393
SMO Search 1	3	ixabepilone	0.00555556	Alfacalcidol	0.617284	98.6358	100	0
SMO Search 1	3	ixabepilone	0.00185185	Alfacalcidol	0.617284	78.8177	84.6394	-0.00104022
SMO Search 1	3	ixabepilone	0	Alfacalcidol	0.617284	91.9288	100
SMO Search 1	3	ixabepilone	0.15	Alfacalcidol	0	104.377	100
SMO Search 1	3	ixabepilone	0.05	Alfacalcidol	0	95.377	100
SMO Search 1	3	ixabepilone	0.0166667	Alfacalcidol	0	87.249	100
SMO Search 1	3	ixabepilone	0.00555556	Alfacalcidol	0	88.7836	100
SMO Search 1	3	ixabepilone	0.00185185	Alfacalcidol	0	78.7609	84.5354
SMO Search 1	3	ixabepilone	0	Alfacalcidol	0	87.2111	100
SMO Search 1	3	Vemurafenib	12.5	Alfacalcidol	50	1.0989	0	0
SMO Search 1	3	Vemurafenib	4.16667	Alfacalcidol	50	0.549451	0	0
SMO Search 1	3	Vemurafenib	1.38889	Alfacalcidol	50	4.86927	0	0
SMO Search 1	3	Vemurafenib	0.462963	Alfacalcidol	50	0.60629	0	0
SMO Search 1	3	Vemurafenib	0.154321	Alfacalcidol	50	1.00417	0	0
SMO Search 1	3	Vemurafenib	0	Alfacalcidol	50	1.00417	0
SMO Search 1	3	Vemurafenib	12.5	Alfacalcidol	16.6667	63.5279	47.946	0.0921362
SMO Search 1	3	Vemurafenib	4.16667	Alfacalcidol	16.6667	71.5423	60.358	-0.0319836
SMO Search 1	3	Vemurafenib	1.38889	Alfacalcidol	16.6667	70.1402	58.1866	-0.112077
SMO Search 1	3	Vemurafenib	0.462963	Alfacalcidol	16.6667	81.4892	75.7629	-0.197103
SMO Search 1	3	Vemurafenib	0.154321	Alfacalcidol	16.6667	71.8643	60.8568	-0.0824245
SMO Search 1	3	Vemurafenib	0	Alfacalcidol	16.6667	69.4771	57.1596
SMO Search 1	3	Vemurafenib	12.5	Alfacalcidol	5.55556	76.0894	67.4002	0.105927
SMO Search 1	3	Vemurafenib	4.16667	Alfacalcidol	5.55556	76.8662	68.6033	0.0938967
SMO Search 1	3	Vemurafenib	1.38889	Alfacalcidol	5.55556	85.2027	81.5141	-0.174125
SMO Search 1	3	Vemurafenib	0.462963	Alfacalcidol	5.55556	85.2217	81.5434	-0.050609
SMO Search 1	3	Vemurafenib	0.154321	Alfacalcidol	5.55556	85.9038	82.5998	-0.108087
SMO Search 1	3	Vemurafenib	0	Alfacalcidol	5.55556	82.9291	77.993
SMO Search 1	3	Vemurafenib	12.5	Alfacalcidol	1.85185	89.5604	88.2629	0.0721831
SMO Search 1	3	Vemurafenib	4.16667	Alfacalcidol	1.85185	99.4316	100	-0.0451878
SMO Search 1	3	Vemurafenib	1.38889	Alfacalcidol	1.85185	102.274	100	-0.21525
SMO Search 1	3	Vemurafenib	0.462963	Alfacalcidol	1.85185	86.5669	83.6268	0.100054
SMO Search 1	3	Vemurafenib	0.154321	Alfacalcidol	1.85185	85.7143	82.3063	0.0558233
SMO Search 1	3	Vemurafenib	0	Alfacalcidol	1.85185	94.2213	95.4812
SMO Search 1	3	Vemurafenib	12.5	Alfacalcidol	0.617284	95.756	97.858	-0.0393192
SMO Search 1	3	Vemurafenib	4.16667	Alfacalcidol	0.617284	100.777	100	-0.0607394
SMO Search 1	3	Vemurafenib	1.38889	Alfacalcidol	0.617284	83.1944	78.4038	-0.012069
SMO Search 1	3	Vemurafenib	0.462963	Alfacalcidol	0.617284	92.8003	93.2805	-0.0117345
SMO Search 1	3	Vemurafenib	0.154321	Alfacalcidol	0.617284	85.2785	81.6315	0.0482572
SMO Search 1	3	Vemurafenib	0	Alfacalcidol	0.617284	93.2171	93.9261
SMO Search 1	3	Vemurafenib	12.5	Alfacalcidol	0	101.743	100
SMO Search 1	3	Vemurafenib	4.16667	Alfacalcidol	0	101.345	100
SMO Search 1	3	Vemurafenib	1.38889	Alfacalcidol	0	85.6385	82.189
SMO Search 1	3	Vemurafenib	0.462963	Alfacalcidol	0	95.8886	98.0634
SMO Search 1	3	Vemurafenib	0.154321	Alfacalcidol	0	92.0045	92.0481
SMO Search 1	3	Vemurafenib	0	Alfacalcidol	0	97.1391	100
SMO Search 1	3	Megestrol	45	Alfacalcidol	50	0.947329	0	0
SMO Search 1	3	Megestrol	15	Alfacalcidol	50	0.435771	0	0
SMO Search 1	3	Megestrol	5	Alfacalcidol	50	0.909435	0	0
SMO Search 1	3	Megestrol	1.66667	Alfacalcidol	50	0.530504	0	0
SMO Search 1	3	Megestrol	0.555556	Alfacalcidol	50	0.947329	0	0
SMO Search 1	3	Megestrol	0	Alfacalcidol	50	15.6499	0
SMO Search 1	3	Megestrol	45	Alfacalcidol	16.6667	54.3956	41.3645	0.122645
SMO Search 1	3	Megestrol	15	Alfacalcidol	16.6667	57.8628	47.9354	0.434777
SMO Search 1	3	Megestrol	5	Alfacalcidol	16.6667	59.0754	50.2334	0.359996
SMO Search 1	3	Megestrol	1.66667	Alfacalcidol	16.6667	56.4608	45.2783	0.490126
SMO Search 1	3	Megestrol	0.555556	Alfacalcidol	16.6667	61.7279	55.2603	0.390305
SMO Search 1	3	Megestrol	0	Alfacalcidol	16.6667	82.3228	94.2908
SMO Search 1	3	Megestrol	45	Alfacalcidol	5.55556	52.842	38.4201	0.152906
SMO Search 1	3	Megestrol	15	Alfacalcidol	5.55556	73.7211	77.9892	0.13563
SMO Search 1	3	Megestrol	5	Alfacalcidol	5.55556	68.9845	69.0126	0.173517
SMO Search 1	3	Megestrol	1.66667	Alfacalcidol	5.55556	79.4809	88.9048	0.0552962
SMO Search 1	3	Megestrol	0.555556	Alfacalcidol	5.55556	78.5525	87.1454	0.0728905
SMO Search 1	3	Megestrol	0	Alfacalcidol	5.55556	82.3986	94.4345
SMO Search 1	3	Megestrol	45	Alfacalcidol	1.85185	53.6756	40	0.168761
SMO Search 1	3	Megestrol	15	Alfacalcidol	1.85185	83.1565	95.8707	0.010772
SMO Search 1	3	Megestrol	5	Alfacalcidol	1.85185	86.0174	100	-0.0854578
SMO Search 1	3	Megestrol	1.66667	Alfacalcidol	1.85185	84.4638	98.3483	0.0165171
SMO Search 1	3	Megestrol	0.555556	Alfacalcidol	1.85185	81.6218	92.9623	0.070377
SMO Search 1	3	Megestrol	0	Alfacalcidol	1.85185	88.67	100
SMO Search 1	3	Megestrol	45	Alfacalcidol	0.617284	58.0712	48.3303	0.0544159
SMO Search 1	3	Megestrol	15	Alfacalcidol	0.617284	83.6491	96.8043	-0.0514761
SMO Search 1	3	Megestrol	5	Alfacalcidol	0.617284	84.5585	98.5278	-0.12065
SMO Search 1	3	Megestrol	1.66667	Alfacalcidol	0.617284	85.2217	99.7846	-0.0524237
SMO Search 1	3	Megestrol	0.555556	Alfacalcidol	0.617284	78.9504	87.8995	0.0664273
SMO Search 1	3	Megestrol	0	Alfacalcidol	0.617284	82.4555	94.5422
SMO Search 1	3	Megestrol	45	Alfacalcidol	0	62.5805	56.8761
SMO Search 1	3	Megestrol	15	Alfacalcidol	0	83.7249	96.9479
SMO Search 1	3	Megestrol	5	Alfacalcidol	0	80.8261	91.4542
SMO Search 1	3	Megestrol	1.66667	Alfacalcidol	0	89.9394	100
SMO Search 1	3	Megestrol	0.555556	Alfacalcidol	0	90.6593	100
SMO Search 1	3	Megestrol	0	Alfacalcidol	0	85.3354	100
SMO Search 1	3	Abiraterone	20	Alfacalcidol	50	0.66313	0	0
SMO Search 1	3	Abiraterone	6.66667	Alfacalcidol	50	0.757863	0	0
SMO Search 1	3	Abiraterone	2.22222	Alfacalcidol	50	0.530504	0	0
SMO Search 1	3	Abiraterone	0.740741	Alfacalcidol	50	1.04206	0	0
SMO Search 1	3	Abiraterone	0.246914	Alfacalcidol	50	0.71997	0	0
SMO Search 1	3	Abiraterone	0	Alfacalcidol	50	7.29443	0
SMO Search 1	3	Abiraterone	20	Alfacalcidol	16.6667	57.2755	41.0968	-0.0709955
SMO Search 1	3	Abiraterone	6.66667	Alfacalcidol	16.6667	52.3683	32.9341	0.267416
SMO Search 1	3	Abiraterone	2.22222	Alfacalcidol	16.6667	72.1485	65.8367	-0.0208326
SMO Search 1	3	Abiraterone	0.740741	Alfacalcidol	16.6667	59.568	44.9102	0.127849
SMO Search 1	3	Abiraterone	0.246914	Alfacalcidol	16.6667	68.4919	59.7542	0.141822
SMO Search 1	3	Abiraterone	0	Alfacalcidol	16.6667	77.0178	73.9363
SMO Search 1	3	Abiraterone	20	Alfacalcidol	5.55556	51.5915	31.642	0.143397
SMO Search 1	3	Abiraterone	6.66667	Alfacalcidol	5.55556	70.4623	63.0318	0.176804
SMO Search 1	3	Abiraterone	2.22222	Alfacalcidol	5.55556	74.46	69.6817	0.165459
SMO Search 1	3	Abiraterone	0.740741	Alfacalcidol	5.55556	80.0493	78.9789	-0.00945477
SMO Search 1	3	Abiraterone	0.246914	Alfacalcidol	5.55556	79.5377	78.128	0.21872
SMO Search 1	3	Abiraterone	0	Alfacalcidol	5.55556	97.3096	100
SMO Search 1	3	Abiraterone	20	Alfacalcidol	1.85185	51.0231	30.6965	0.152852
SMO Search 1	3	Abiraterone	6.66667	Alfacalcidol	1.85185	69.155	60.8572	0.19855
SMO Search 1	3	Abiraterone	2.22222	Alfacalcidol	1.85185	87.0027	90.5452	-0.0431768
SMO Search 1	3	Abiraterone	0.740741	Alfacalcidol	1.85185	83.8196	85.2506	-0.0721714
SMO Search 1	3	Abiraterone	0.246914	Alfacalcidol	1.85185	80.2577	79.3256	0.206744
SMO Search 1	3	Abiraterone	0	Alfacalcidol	1.85185	95.0928	100
SMO Search 1	3	Abiraterone	20	Alfacalcidol	0.617284	64.0015	52.2849	-0.0630318
SMO Search 1	3	Abiraterone	6.66667	Alfacalcidol	0.617284	71.7317	65.1434	0.155689
SMO Search 1	3	Abiraterone	2.22222	Alfacalcidol	0.617284	84.5585	86.4797	-0.00252127
SMO Search 1	3	Abiraterone	0.740741	Alfacalcidol	0.617284	76.6768	73.3691	0.0466436
SMO Search 1	3	Abiraterone	0.246914	Alfacalcidol	0.617284	92.0424	98.9285	0.0107154
SMO Search 1	3	Abiraterone	0	Alfacalcidol	0.617284	100.246	100
SMO Search 1	3	Abiraterone	20	Alfacalcidol	0	60.2122	45.9817
SMO Search 1	3	Abiraterone	6.66667	Alfacalcidol	0	81.0913	80.7123
SMO Search 1	3	Abiraterone	2.22222	Alfacalcidol	0	84.407	86.2275
SMO Search 1	3	Abiraterone	0.740741	Alfacalcidol	0	79.4809	78.0334
SMO Search 1	3	Abiraterone	0.246914	Alfacalcidol	0	102.217	100
SMO Search 1	3	Abiraterone	0	Alfacalcidol	0	92.6866	100
SMO Search 1	3	Vincristine	0.3	Flumatinib (mesylate)	50	0.397878	0	0
SMO Search 1	3	Vincristine	0.1	Flumatinib (mesylate)	50	1.3831	0	0
SMO Search 1	3	Vincristine	0.0333333	Flumatinib (mesylate)	50	0.246305	0	0
SMO Search 1	3	Vincristine	0.0111111	Flumatinib (mesylate)	50	0.303145	0	0
SMO Search 1	3	Vincristine	0.0037037	Flumatinib (mesylate)	50	3.39144	0	0
SMO Search 1	3	Vincristine	0	Flumatinib (mesylate)	50	2.02728	0
SMO Search 1	3	Vincristine	0.3	Flumatinib (mesylate)	16.6667	1.32626	0	0
SMO Search 1	3	Vincristine	0.1	Flumatinib (mesylate)	16.6667	1.68624	0	0
SMO Search 1	3	Vincristine	0.0333333	Flumatinib (mesylate)	16.6667	1.89466	0	0
SMO Search 1	3	Vincristine	0.0111111	Flumatinib (mesylate)	16.6667	3.03145	0	0
SMO Search 1	3	Vincristine	0.0037037	Flumatinib (mesylate)	16.6667	2.21675	0	0
SMO Search 1	3	Vincristine	0	Flumatinib (mesylate)	16.6667	5.51345	0
SMO Search 1	3	Vincristine	0.3	Flumatinib (mesylate)	5.55556	60.3448	38.9894	0.0943904
SMO Search 1	3	Vincristine	0.1	Flumatinib (mesylate)	5.55556	55.684	32.4468	0.174781
SMO Search 1	3	Vincristine	0.0333333	Flumatinib (mesylate)	5.55556	75.6915	60.5319	-0.176748
SMO Search 1	3	Vincristine	0.0111111	Flumatinib (mesylate)	5.55556	86.7563	76.0638	-0.215233
SMO Search 1	3	Vincristine	0.0037037	Flumatinib (mesylate)	5.55556	92.3456	83.9096	-0.310999
SMO Search 1	3	Vincristine	0	Flumatinib (mesylate)	5.55556	80.864	67.7926
SMO Search 1	3	Vincristine	0.3	Flumatinib (mesylate)	1.85185	65.6878	46.4894	-0.0197475
SMO Search 1	3	Vincristine	0.1	Flumatinib (mesylate)	1.85185	71.0875	54.0691	-0.0817899
SMO Search 1	3	Vincristine	0.0333333	Flumatinib (mesylate)	1.85185	77.5104	63.0851	-0.236915
SMO Search 1	3	Vincristine	0.0111111	Flumatinib (mesylate)	1.85185	85.5438	74.3617	-0.242289
SMO Search 1	3	Vincristine	0.0037037	Flumatinib (mesylate)	1.85185	91.8719	83.2447	-0.347029
SMO Search 1	3	Vincristine	0	Flumatinib (mesylate)	1.85185	76.961	62.3138
SMO Search 1	3	Vincristine	0.3	Flumatinib (mesylate)	0.617284	76.9989	62.367	0.0344545
SMO Search 1	3	Vincristine	0.1	Flumatinib (mesylate)	0.617284	75.2368	59.8936	0.0795252
SMO Search 1	3	Vincristine	0.0333333	Flumatinib (mesylate)	0.617284	84.1986	72.4734	-0.142321
SMO Search 1	3	Vincristine	0.0111111	Flumatinib (mesylate)	0.617284	89.5794	80.0266	-0.0590793
SMO Search 1	3	Vincristine	0.0037037	Flumatinib (mesylate)	0.617284	93.1034	84.9734	-0.132069
SMO Search 1	3	Vincristine	0	Flumatinib (mesylate)	0.617284	98.2001	92.1277
SMO Search 1	3	Vincristine	0.3	Flumatinib (mesylate)	0	83.4596	71.4362
SMO Search 1	3	Vincristine	0.1	Flumatinib (mesylate)	0	85.0322	73.6436
SMO Search 1	3	Vincristine	0.0333333	Flumatinib (mesylate)	0	77.6052	63.2181
SMO Search 1	3	Vincristine	0.0111111	Flumatinib (mesylate)	0	89.8825	80.4521
SMO Search 1	3	Vincristine	0.0037037	Flumatinib (mesylate)	0	88.0637	77.8989
SMO Search 1	3	Vincristine	0	Flumatinib (mesylate)	0	103.808	100
SMO Search 1	3	Pazopanib	50	Alfacalcidol	50	0.66313	0	0
SMO Search 1	3	Pazopanib	16.6667	Alfacalcidol	50	0.701023	0	0
SMO Search 1	3	Pazopanib	5.55556	Alfacalcidol	50	1.70519	0	0
SMO Search 1	3	Pazopanib	1.85185	Alfacalcidol	50	17.374	0	0
SMO Search 1	3	Pazopanib	0.617284	Alfacalcidol	50	6.21448	0	0
SMO Search 1	3	Pazopanib	0	Alfacalcidol	50	14.8731	0
SMO Search 1	3	Pazopanib	50	Alfacalcidol	16.6667	5.03979	0	0.0427768
SMO Search 1	3	Pazopanib	16.6667	Alfacalcidol	16.6667	39.6741	9.80136	0.146784
SMO Search 1	3	Pazopanib	5.55556	Alfacalcidol	16.6667	59.1322	36.644	0.124234
SMO Search 1	3	Pazopanib	1.85185	Alfacalcidol	16.6667	70.3297	52.091	0.0170351
SMO Search 1	3	Pazopanib	0.617284	Alfacalcidol	16.6667	70.0644	51.725	0.0228511
SMO Search 1	3	Pazopanib	0	Alfacalcidol	16.6667	82.4176	68.7663
SMO Search 1	3	Pazopanib	50	Alfacalcidol	5.55556	18.8518	0	0.0438986
SMO Search 1	3	Pazopanib	16.6667	Alfacalcidol	5.55556	49.5074	23.3664	0.0175537
SMO Search 1	3	Pazopanib	5.55556	Alfacalcidol	5.55556	71.5044	53.7114	-0.0335716
SMO Search 1	3	Pazopanib	1.85185	Alfacalcidol	5.55556	71.4854	53.6853	0.0151996
SMO Search 1	3	Pazopanib	0.617284	Alfacalcidol	5.55556	90.1478	79.4302	-0.240036
SMO Search 1	3	Pazopanib	0	Alfacalcidol	5.55556	83.7249	70.5698
SMO Search 1	3	Pazopanib	50	Alfacalcidol	1.85185	30.504	0	0.0580762
SMO Search 1	3	Pazopanib	16.6667	Alfacalcidol	1.85185	52.482	27.4699	0.0576528
SMO Search 1	3	Pazopanib	5.55556	Alfacalcidol	1.85185	72.5654	55.1751	0.114417
SMO Search 1	3	Pazopanib	1.85185	Alfacalcidol	1.85185	85.2027	72.6085	0.00426061
SMO Search 1	3	Pazopanib	0.617284	Alfacalcidol	1.85185	77.3399	61.7616	0.115657
SMO Search 1	3	Pazopanib	0	Alfacalcidol	1.85185	100.246	93.3612
SMO Search 1	3	Pazopanib	50	Alfacalcidol	0.617284	30.125	0	0.036761
SMO Search 1	3	Pazopanib	16.6667	Alfacalcidol	0.617284	52.7473	27.8359	-0.0679867
SMO Search 1	3	Pazopanib	5.55556	Alfacalcidol	0.617284	75.0853	58.6513	-0.164843
SMO Search 1	3	Pazopanib	1.85185	Alfacalcidol	0.617284	77.4157	61.8662	-0.156369
SMO Search 1	3	Pazopanib	0.617284	Alfacalcidol	0.617284	84.5585	71.7198	-0.253052
SMO Search 1	3	Pazopanib	0	Alfacalcidol	0.617284	75.4074	59.0957
SMO Search 1	3	Pazopanib	50	Alfacalcidol	0	37.0784	6.2206
SMO Search 1	3	Pazopanib	16.6667	Alfacalcidol	0	58.3744	35.5985
SMO Search 1	3	Pazopanib	5.55556	Alfacalcidol	0	84.2933	71.3539
SMO Search 1	3	Pazopanib	1.85185	Alfacalcidol	0	89.2762	78.2279
SMO Search 1	3	Pazopanib	0.617284	Alfacalcidol	0	89.5036	78.5416
SMO Search 1	3	Pazopanib	0	Alfacalcidol	0	105.059	100
SMO Search 1	1	ixabepilone	0.15	Apatinib	5	124.981	100	-0.0931113
SMO Search 1	1	ixabepilone	0.05	Apatinib	5	127.304	100	-0.155584
SMO Search 1	1	ixabepilone	0.0166667	Apatinib	5	112.556	93.6916	-0.150855
SMO Search 1	1	ixabepilone	0.00555556	Apatinib	5	97.7536	79.8637	0.108251
SMO Search 1	1	ixabepilone	0.00185185	Apatinib	5	122.523	100	-0.17412
SMO Search 1	1	ixabepilone	0	Apatinib	5	109.341	90.6889
SMO Search 1	1	ixabepilone	0.15	Apatinib	1.66667	137.865	100	0
SMO Search 1	1	ixabepilone	0.05	Apatinib	1.66667	117.364	98.1832	-0.0507192
SMO Search 1	1	ixabepilone	0.0166667	Apatinib	1.66667	118.903	99.6215	-0.129447
SMO Search 1	1	ixabepilone	0.00555556	Apatinib	1.66667	114.446	95.458	0.0454201
SMO Search 1	1	ixabepilone	0.00185185	Apatinib	1.66667	121.956	100	-0.0893263
SMO Search 1	1	ixabepilone	0	Apatinib	1.66667	125.197	100
SMO Search 1	1	ixabepilone	0.15	Apatinib	0.555556	125.197	100	-0.014383
SMO Search 1	1	ixabepilone	0.05	Apatinib	0.555556	126.521	100	-0.0822794
SMO Search 1	1	ixabepilone	0.0166667	Apatinib	0.555556	130.734	100	-0.145699
SMO Search 1	1	ixabepilone	0.00555556	Apatinib	0.555556	112.772	93.8935	0.0466818
SMO Search 1	1	ixabepilone	0.00185185	Apatinib	0.555556	115.203	96.1645	-0.0640697
SMO Search 1	1	ixabepilone	0	Apatinib	0.555556	117.769	98.5617
SMO Search 1	1	ixabepilone	0.15	Apatinib	0.185185	128.6	100	0
SMO Search 1	1	ixabepilone	0.05	Apatinib	0.185185	134.462	100	-0.0688872
SMO Search 1	1	ixabepilone	0.0166667	Apatinib	0.185185	123.441	100	-0.133232
SMO Search 1	1	ixabepilone	0.00555556	Apatinib	0.185185	118.444	99.1925	0.00807469
SMO Search 1	1	ixabepilone	0.00185185	Apatinib	0.185185	105.776	87.3581	0.0370931
SMO Search 1	1	ixabepilone	0	Apatinib	0.185185	124.387	100
SMO Search 1	1	ixabepilone	0.15	Apatinib	0.0617284	123.549	100	0
SMO Search 1	1	ixabepilone	0.05	Apatinib	0.0617284	127.925	100	-0.0688872
SMO Search 1	1	ixabepilone	0.0166667	Apatinib	0.0617284	102.805	84.5824	0.0209437
SMO Search 1	1	ixabepilone	0.00555556	Apatinib	0.0617284	108.666	90.058	0.0994196
SMO Search 1	1	ixabepilone	0.00185185	Apatinib	0.0617284	112.07	93.2374	-0.0217007
SMO Search 1	1	ixabepilone	0	Apatinib	0.0617284	131.004	100
SMO Search 1	1	ixabepilone	0.15	Apatinib	0	134.435	100
SMO Search 1	1	ixabepilone	0.05	Apatinib	0	111.934	93.1113
SMO Search 1	1	ixabepilone	0.0166667	Apatinib	0	105.047	86.6768
SMO Search 1	1	ixabepilone	0.00555556	Apatinib	0	119.417	100
SMO Search 1	1	ixabepilone	0.00185185	Apatinib	0	109.747	91.0674
SMO Search 1	1	ixabepilone	0	Apatinib	0	119.309	100
SMO Search 1	1	ixabepilone	0.15	Dacomitinib	20	0.945392	0	0
SMO Search 1	1	ixabepilone	0.05	Dacomitinib	20	0.540224	0	0
SMO Search 1	1	ixabepilone	0.0166667	Dacomitinib	20	0.729303	0	0
SMO Search 1	1	ixabepilone	0.00555556	Dacomitinib	20	0.567235	0	0
SMO Search 1	1	ixabepilone	0.00185185	Dacomitinib	20	0.756314	0	0
SMO Search 1	1	ixabepilone	0	Dacomitinib	20	0.945392	0
SMO Search 1	1	ixabepilone	0.15	Dacomitinib	6.66667	25.9848	12.9724	0.103422
SMO Search 1	1	ixabepilone	0.05	Dacomitinib	6.66667	33.791	20.3524	0.0296221
SMO Search 1	1	ixabepilone	0.0166667	Dacomitinib	6.66667	39.3013	25.5618	-0.0428335
SMO Search 1	1	ixabepilone	0.00555556	Dacomitinib	6.66667	56.2373	41.573	-0.190741
SMO Search 1	1	ixabepilone	0.00185185	Dacomitinib	6.66667	28.902	15.7303	0.0427402
SMO Search 1	1	ixabepilone	0	Dacomitinib	6.66667	36.9243	23.3146
SMO Search 1	1	ixabepilone	0.15	Dacomitinib	2.22222	87.6784	71.2972	0.0692033
SMO Search 1	1	ixabepilone	0.05	Dacomitinib	2.22222	101.913	84.7549	-0.0653728
SMO Search 1	1	ixabepilone	0.0166667	Dacomitinib	2.22222	89.191	72.7273	-0.0134076
SMO Search 1	1	ixabepilone	0.00555556	Dacomitinib	2.22222	83.7888	67.62	0.0786113
SMO Search 1	1	ixabepilone	0.00185185	Dacomitinib	2.22222	91.1088	74.5403	-0.0742824
SMO Search 1	1	ixabepilone	0	Dacomitinib	2.22222	94.9984	78.2176
SMO Search 1	1	ixabepilone	0.15	Dacomitinib	0.740741	123.657	100	-0.0605209
SMO Search 1	1	ixabepilone	0.05	Dacomitinib	0.740741	119.876	100	-0.0605209
SMO Search 1	1	ixabepilone	0.0166667	Dacomitinib	0.740741	102.535	85.3422	0.00400872
SMO Search 1	1	ixabepilone	0.00555556	Dacomitinib	0.740741	106.1	88.713	0.019482
SMO Search 1	1	ixabepilone	0.00185185	Dacomitinib	0.740741	99.2662	82.2523	-0.0164327
SMO Search 1	1	ixabepilone	0	Dacomitinib	0.740741	111.637	93.9479
SMO Search 1	1	ixabepilone	0.15	Dacomitinib	0.246914	115.797	97.8805	0.000255363
SMO Search 1	1	ixabepilone	0.05	Dacomitinib	0.246914	116.013	98.0848	-0.00178754
SMO Search 1	1	ixabepilone	0.0166667	Dacomitinib	0.246914	105.479	88.1256	0.0122986
SMO Search 1	1	ixabepilone	0.00555556	Dacomitinib	0.246914	104.858	87.5383	0.0694251
SMO Search 1	1	ixabepilone	0.00185185	Dacomitinib	0.246914	102.751	85.5465	-0.0154131
SMO Search 1	1	ixabepilone	0	Dacomitinib	0.246914	115.824	97.906
SMO Search 1	1	ixabepilone	0.15	Dacomitinib	0	139.27	100
SMO Search 1	1	ixabepilone	0.05	Dacomitinib	0	125.683	100
SMO Search 1	1	ixabepilone	0.0166667	Dacomitinib	0	108.801	91.2666
SMO Search 1	1	ixabepilone	0.00555556	Dacomitinib	0	114.338	96.5015
SMO Search 1	1	ixabepilone	0.00185185	Dacomitinib	0	103.021	85.8018
SMO Search 1	1	ixabepilone	0	Dacomitinib	0	118.039	100
SMO Search 1	1	Erlotinib	10	Apatinib	5	85.0583	76.9121	0.0839041
SMO Search 1	1	Erlotinib	3.33333	Apatinib	5	107.829	100	0
SMO Search 1	1	Erlotinib	1.11111	Apatinib	5	98.5099	91.1244	0.0887557
SMO Search 1	1	Erlotinib	0.37037	Apatinib	5	102.156	94.9772	0.0502283
SMO Search 1	1	Erlotinib	0.123457	Apatinib	5	108.45	100	-0.0773402
SMO Search 1	1	Erlotinib	0	Apatinib	5	110.206	100
SMO Search 1	1	Erlotinib	10	Apatinib	1.66667	86.5169	78.4532	0.0684932
SMO Search 1	1	Erlotinib	3.33333	Apatinib	1.66667	113.69	100	0
SMO Search 1	1	Erlotinib	1.11111	Apatinib	1.66667	105.992	99.0297	0.0097032
SMO Search 1	1	Erlotinib	0.37037	Apatinib	1.66667	119.606	100	0
SMO Search 1	1	Erlotinib	0.123457	Apatinib	1.66667	103.912	96.8322	-0.0456621
SMO Search 1	1	Erlotinib	0	Apatinib	1.66667	118.525	100
SMO Search 1	1	Erlotinib	10	Apatinib	0.555556	78.1704	69.6347	0.156678
SMO Search 1	1	Erlotinib	3.33333	Apatinib	0.555556	112.097	100	0
SMO Search 1	1	Erlotinib	1.11111	Apatinib	0.555556	108.963	100	0
SMO Search 1	1	Erlotinib	0.37037	Apatinib	0.555556	112.907	100	0
SMO Search 1	1	Erlotinib	0.123457	Apatinib	0.555556	111.124	100	-0.0773402
SMO Search 1	1	Erlotinib	0	Apatinib	0.555556	111.448	100
SMO Search 1	1	Erlotinib	10	Apatinib	0.185185	90.9197	83.105	0.0219749
SMO Search 1	1	Erlotinib	3.33333	Apatinib	0.185185	104.641	97.6027	0.0239726
SMO Search 1	1	Erlotinib	1.11111	Apatinib	0.185185	96.376	88.8699	0.111301
SMO Search 1	1	Erlotinib	0.37037	Apatinib	0.185185	111.772	100	0
SMO Search 1	1	Erlotinib	0.123457	Apatinib	0.185185	114.041	100	-0.0773402
SMO Search 1	1	Erlotinib	0	Apatinib	0.185185	107.991	100
SMO Search 1	1	Erlotinib	10	Apatinib	0.0617284	77.5492	68.9783	0.163242
SMO Search 1	1	Erlotinib	3.33333	Apatinib	0.0617284	114.122	100	0
SMO Search 1	1	Erlotinib	1.11111	Apatinib	0.0617284	102.021	94.8345	0.0516553
SMO Search 1	1	Erlotinib	0.37037	Apatinib	0.0617284	104.831	97.8025	0.0219749
SMO Search 1	1	Erlotinib	0.123457	Apatinib	0.0617284	106.154	99.2009	-0.0693493
SMO Search 1	1	Erlotinib	0	Apatinib	0.0617284	117.58	100
SMO Search 1	1	Erlotinib	10	Apatinib	0	92.9996	85.3025
SMO Search 1	1	Erlotinib	3.33333	Apatinib	0	122.28	100
SMO Search 1	1	Erlotinib	1.11111	Apatinib	0	111.691	100
SMO Search 1	1	Erlotinib	0.37037	Apatinib	0	109.233	100
SMO Search 1	1	Erlotinib	0.123457	Apatinib	0	99.5903	92.266
SMO Search 1	1	Erlotinib	0	Apatinib	0	106.91	100
SMO Search 1	1	Cabazitaxel	1.496	Dacomitinib	20	0.972404	0	0
SMO Search 1	1	Cabazitaxel	0.498667	Dacomitinib	20	0.351146	0	0
SMO Search 1	1	Cabazitaxel	0.166222	Dacomitinib	20	0.729303	0	0
SMO Search 1	1	Cabazitaxel	0.0554074	Dacomitinib	20	0.999415	0	0
SMO Search 1	1	Cabazitaxel	0.0184691	Dacomitinib	20	0.810336	0	0
SMO Search 1	1	Cabazitaxel	0	Dacomitinib	20	2.97123	0
SMO Search 1	1	Cabazitaxel	1.496	Dacomitinib	6.66667	39.8685	31.8777	0.0346226
SMO Search 1	1	Cabazitaxel	0.498667	Dacomitinib	6.66667	4.88903	0	0.3534
SMO Search 1	1	Cabazitaxel	0.166222	Dacomitinib	6.66667	40.7329	32.8759	0.0246413
SMO Search 1	1	Cabazitaxel	0.0554074	Dacomitinib	6.66667	40.976	33.1566	0.0218341
SMO Search 1	1	Cabazitaxel	0.0184691	Dacomitinib	6.66667	38.1939	29.9439	0.0539613
SMO Search 1	1	Cabazitaxel	0	Dacomitinib	6.66667	42.8668	35.34
SMO Search 1	1	Cabazitaxel	1.496	Dacomitinib	2.22222	101.4	100	-0.211167
SMO Search 1	1	Cabazitaxel	0.498667	Dacomitinib	2.22222	96.8622	97.6918	-0.188085
SMO Search 1	1	Cabazitaxel	0.166222	Dacomitinib	2.22222	77.5222	75.3587	0.0352464
SMO Search 1	1	Cabazitaxel	0.0554074	Dacomitinib	2.22222	99.1852	100	-0.211167
SMO Search 1	1	Cabazitaxel	0.0184691	Dacomitinib	2.22222	95.4576	96.0699	-0.171865
SMO Search 1	1	Cabazitaxel	0	Dacomitinib	2.22222	80.5744	78.8833
SMO Search 1	1	Cabazitaxel	1.496	Dacomitinib	0.740741	112.286	100	-0.108546
SMO Search 1	1	Cabazitaxel	0.498667	Dacomitinib	0.740741	106.748	100	-0.108546
SMO Search 1	1	Cabazitaxel	0.166222	Dacomitinib	0.740741	110.449	100	-0.108546
SMO Search 1	1	Cabazitaxel	0.0554074	Dacomitinib	0.740741	112.799	100	-0.108546
SMO Search 1	1	Cabazitaxel	0.0184691	Dacomitinib	0.740741	97.2404	98.1285	-0.0898316
SMO Search 1	1	Cabazitaxel	0	Dacomitinib	0.740741	89.4611	89.1454
SMO Search 1	1	Cabazitaxel	1.496	Dacomitinib	0.246914	113.555	100	-0.088272
SMO Search 1	1	Cabazitaxel	0.498667	Dacomitinib	0.246914	105.02	100	-0.088272
SMO Search 1	1	Cabazitaxel	0.166222	Dacomitinib	0.246914	120.794	100	-0.088272
SMO Search 1	1	Cabazitaxel	0.0554074	Dacomitinib	0.246914	109.152	100	-0.088272
SMO Search 1	1	Cabazitaxel	0.0184691	Dacomitinib	0.246914	108.153	100	-0.088272
SMO Search 1	1	Cabazitaxel	0	Dacomitinib	0.246914	91.2169	91.1728
SMO Search 1	1	Cabazitaxel	1.496	Dacomitinib	0	115.635	100
SMO Search 1	1	Cabazitaxel	0.498667	Dacomitinib	0	108.234	100
SMO Search 1	1	Cabazitaxel	0.166222	Dacomitinib	0	128.816	100
SMO Search 1	1	Cabazitaxel	0.0554074	Dacomitinib	0	106.721	100
SMO Search 1	1	Cabazitaxel	0.0184691	Dacomitinib	0	115.743	100
SMO Search 1	1	Cabazitaxel	0	Dacomitinib	0	98.861	100
SMO Search 1	1	ixabepilone	0.15	Alisertib	5	104.912	100	0
SMO Search 1	1	ixabepilone	0.05	Alisertib	5	99.8604	98.1835	0.0181653
SMO Search 1	1	ixabepilone	0.0166667	Alisertib	5	104.587	100	0
SMO Search 1	1	ixabepilone	0.00555556	Alisertib	5	102.94	100	0
SMO Search 1	1	ixabepilone	0.00185185	Alisertib	5	88.7318	85.71	0.135937
SMO Search 1	1	ixabepilone	0	Alisertib	5	106.046	100
SMO Search 1	1	ixabepilone	0.15	Alisertib	1.66667	108.585	100	0
SMO Search 1	1	ixabepilone	0.05	Alisertib	1.66667	106.343	100	0
SMO Search 1	1	ixabepilone	0.0166667	Alisertib	1.66667	103.588	100	0
SMO Search 1	1	ixabepilone	0.00555556	Alisertib	1.66667	113.663	100	0
SMO Search 1	1	ixabepilone	0.00185185	Alisertib	1.66667	109.503	100	-0.00696337
SMO Search 1	1	ixabepilone	0	Alisertib	1.66667	102.589	100
SMO Search 1	1	ixabepilone	0.15	Alisertib	0.555556	112.745	100	0
SMO Search 1	1	ixabepilone	0.05	Alisertib	0.555556	105.236	100	0
SMO Search 1	1	ixabepilone	0.0166667	Alisertib	0.555556	104.695	100	0
SMO Search 1	1	ixabepilone	0.00555556	Alisertib	0.555556	112.907	100	0
SMO Search 1	1	ixabepilone	0.00185185	Alisertib	0.555556	102.048	100	-0.00696337
SMO Search 1	1	ixabepilone	0	Alisertib	0.555556	108.342	100
SMO Search 1	1	ixabepilone	0.15	Alisertib	0.185185	123.495	100	-0.283379
SMO Search 1	1	ixabepilone	0.05	Alisertib	0.185185	107.748	100	-0.283379
SMO Search 1	1	ixabepilone	0.0166667	Alisertib	0.185185	112.826	100	-0.283379
SMO Search 1	1	ixabepilone	0.00555556	Alisertib	0.185185	103.318	100	-0.283379
SMO Search 1	1	ixabepilone	0.00185185	Alisertib	0.185185	111.745	100	-0.288369
SMO Search 1	1	ixabepilone	0	Alisertib	0.185185	76.1986	71.6621
SMO Search 1	1	ixabepilone	0.15	Alisertib	0.0617284	127.682	100	-0.0962761
SMO Search 1	1	ixabepilone	0.05	Alisertib	0.0617284	123.036	100	-0.0962761
SMO Search 1	1	ixabepilone	0.0166667	Alisertib	0.0617284	116.85	100	-0.0962761
SMO Search 1	1	ixabepilone	0.00555556	Alisertib	0.0617284	107.262	100	-0.0962761
SMO Search 1	1	ixabepilone	0.00185185	Alisertib	0.0617284	110.341	100	-0.102569
SMO Search 1	1	ixabepilone	0	Alisertib	0.0617284	92.8915	90.3724
SMO Search 1	1	ixabepilone	0.15	Alisertib	0	141.026	100
SMO Search 1	1	ixabepilone	0.05	Alisertib	0	124.171	100
SMO Search 1	1	ixabepilone	0.0166667	Alisertib	0	113.069	100
SMO Search 1	1	ixabepilone	0.00555556	Alisertib	0	110.206	100
SMO Search 1	1	ixabepilone	0.00185185	Alisertib	0	100.86	99.3037
SMO Search 1	1	ixabepilone	0	Alisertib	0	101.481	100
SMO Search 1	1	Vincristine	0.3	BMS-582949 (hydrochloride)	30	95.7817	92.0786	-0.191291
SMO Search 1	1	Vincristine	0.1	BMS-582949 (hydrochloride)	30	86.2468	81.5664	-0.0586659
SMO Search 1	1	Vincristine	0.0333333	BMS-582949 (hydrochloride)	30	105.344	100	-0.243002
SMO Search 1	1	Vincristine	0.0111111	BMS-582949 (hydrochloride)	30	99.2662	95.9202	-0.202204
SMO Search 1	1	Vincristine	0.0037037	BMS-582949 (hydrochloride)	30	98.5639	95.1459	-0.194461
SMO Search 1	1	Vincristine	0	BMS-582949 (hydrochloride)	30	80.9256	75.6998
SMO Search 1	1	Vincristine	0.3	BMS-582949 (hydrochloride)	10	110.26	100	-0.172645
SMO Search 1	1	Vincristine	0.1	BMS-582949 (hydrochloride)	10	99.9415	96.6647	-0.1081
SMO Search 1	1	Vincristine	0.0333333	BMS-582949 (hydrochloride)	10	109.774	100	-0.141453
SMO Search 1	1	Vincristine	0.0111111	BMS-582949 (hydrochloride)	10	103.696	100	-0.141453
SMO Search 1	1	Vincristine	0.0037037	BMS-582949 (hydrochloride)	10	101.751	98.6599	-0.128052
SMO Search 1	1	Vincristine	0	BMS-582949 (hydrochloride)	10	90.1364	85.8547
SMO Search 1	1	Vincristine	0.3	BMS-582949 (hydrochloride)	3.33333	100.941	97.7665	-0.138544
SMO Search 1	1	Vincristine	0.1	BMS-582949 (hydrochloride)	3.33333	105.047	100	-0.129244
SMO Search 1	1	Vincristine	0.0333333	BMS-582949 (hydrochloride)	3.33333	132.058	100	-0.129244
SMO Search 1	1	Vincristine	0.0111111	BMS-582949 (hydrochloride)	3.33333	114.446	100	-0.129244
SMO Search 1	1	Vincristine	0.0037037	BMS-582949 (hydrochloride)	3.33333	99.2122	95.8606	-0.0878499
SMO Search 1	1	Vincristine	0	BMS-582949 (hydrochloride)	3.33333	91.2439	87.0756
SMO Search 1	1	Vincristine	0.3	BMS-582949 (hydrochloride)	1.11111	108.666	100	-0.0363311
SMO Search 1	1	Vincristine	0.1	BMS-582949 (hydrochloride)	1.11111	100.617	97.4092	0.0259083
SMO Search 1	1	Vincristine	0.0333333	BMS-582949 (hydrochloride)	1.11111	122.712	100	0
SMO Search 1	1	Vincristine	0.0111111	BMS-582949 (hydrochloride)	1.11111	123.819	100	0
SMO Search 1	1	Vincristine	0.0037037	BMS-582949 (hydrochloride)	1.11111	109.99	100	0
SMO Search 1	1	Vincristine	0	BMS-582949 (hydrochloride)	1.11111	104.128	100
SMO Search 1	1	Vincristine	0.3	BMS-582949 (hydrochloride)	0.37037	107.126	100	-0.0363311
SMO Search 1	1	Vincristine	0.1	BMS-582949 (hydrochloride)	0.37037	114.419	100	0
SMO Search 1	1	Vincristine	0.0333333	BMS-582949 (hydrochloride)	0.37037	117.472	100	0
SMO Search 1	1	Vincristine	0.0111111	BMS-582949 (hydrochloride)	0.37037	118.525	100	0
SMO Search 1	1	Vincristine	0.0037037	BMS-582949 (hydrochloride)	0.37037	104.831	100	0
SMO Search 1	1	Vincristine	0	BMS-582949 (hydrochloride)	0.37037	109.152	100
SMO Search 1	1	Vincristine	0.3	BMS-582949 (hydrochloride)	0	99.6714	96.3669
SMO Search 1	1	Vincristine	0.1	BMS-582949 (hydrochloride)	0	103.939	100
SMO Search 1	1	Vincristine	0.0333333	BMS-582949 (hydrochloride)	0	117.202	100
SMO Search 1	1	Vincristine	0.0111111	BMS-582949 (hydrochloride)	0	116.094	100
SMO Search 1	1	Vincristine	0.0037037	BMS-582949 (hydrochloride)	0	121.172	100
SMO Search 1	1	Vincristine	0	BMS-582949 (hydrochloride)	0	102.967	100
SMO Search 1	2	ixabepilone	0.15	Apatinib	5	104.473	100	0
SMO Search 1	2	ixabepilone	0.05	Apatinib	5	113.012	100	0
SMO Search 1	2	ixabepilone	0.0166667	Apatinib	5	101.532	100	0
SMO Search 1	2	ixabepilone	0.00555556	Apatinib	5	103.079	100	0
SMO Search 1	2	ixabepilone	0.00185185	Apatinib	5	110.616	100	0
SMO Search 1	2	ixabepilone	0	Apatinib	5	120.614	100
SMO Search 1	2	ixabepilone	0.15	Apatinib	1.66667	114.123	100	0
SMO Search 1	2	ixabepilone	0.05	Apatinib	1.66667	119.155	100	0
SMO Search 1	2	ixabepilone	0.0166667	Apatinib	1.66667	113.426	100	0
SMO Search 1	2	ixabepilone	0.00555556	Apatinib	1.66667	109.461	100	0
SMO Search 1	2	ixabepilone	0.00185185	Apatinib	1.66667	122.27	100	0
SMO Search 1	2	ixabepilone	0	Apatinib	1.66667	108.002	100
SMO Search 1	2	ixabepilone	0.15	Apatinib	0.555556	101.728	100	0
SMO Search 1	2	ixabepilone	0.05	Apatinib	0.555556	121.05	100	0
SMO Search 1	2	ixabepilone	0.0166667	Apatinib	0.555556	105.105	100	0
SMO Search 1	2	ixabepilone	0.00555556	Apatinib	0.555556	105.518	100	0
SMO Search 1	2	ixabepilone	0.00185185	Apatinib	0.555556	111.073	100	0
SMO Search 1	2	ixabepilone	0	Apatinib	0.555556	114.058	100
SMO Search 1	2	ixabepilone	0.15	Apatinib	0.185185	117.477	100	0
SMO Search 1	2	ixabepilone	0.05	Apatinib	0.185185	124.731	100	0
SMO Search 1	2	ixabepilone	0.0166667	Apatinib	0.185185	95.9556	97.7386	0.0226143
SMO Search 1	2	ixabepilone	0.00555556	Apatinib	0.185185	106.15	100	0
SMO Search 1	2	ixabepilone	0.00185185	Apatinib	0.185185	105.388	100	0
SMO Search 1	2	ixabepilone	0	Apatinib	0.185185	103.58	100
SMO Search 1	2	ixabepilone	0.15	Apatinib	0.0617284	110.028	100	0
SMO Search 1	2	ixabepilone	0.05	Apatinib	0.0617284	108.699	100	0
SMO Search 1	2	ixabepilone	0.0166667	Apatinib	0.0617284	104.843	100	0
SMO Search 1	2	ixabepilone	0.00555556	Apatinib	0.0617284	104.407	100	0
SMO Search 1	2	ixabepilone	0.00185185	Apatinib	0.0617284	83.9312	84.0209	0.159791
SMO Search 1	2	ixabepilone	0	Apatinib	0.0617284	111.204	100
SMO Search 1	2	ixabepilone	0.15	Apatinib	0	113.6	100
SMO Search 1	2	ixabepilone	0.05	Apatinib	0	112.576	100
SMO Search 1	2	ixabepilone	0.0166667	Apatinib	0	110.115	100
SMO Search 1	2	ixabepilone	0.00555556	Apatinib	0	119.438	100
SMO Search 1	2	ixabepilone	0.00185185	Apatinib	0	99.5716	100
SMO Search 1	2	ixabepilone	0	Apatinib	0	97.9378	100
SMO Search 1	2	ixabepilone	0.15	Dacomitinib	20	0.762416	0	0
SMO Search 1	2	ixabepilone	0.05	Dacomitinib	20	1.28522	0	0
SMO Search 1	2	ixabepilone	0.0166667	Dacomitinib	20	0.762416	0	0
SMO Search 1	2	ixabepilone	0.00555556	Dacomitinib	20	0.413883	0	0
SMO Search 1	2	ixabepilone	0.00185185	Dacomitinib	20	0.479233	0	0
SMO Search 1	2	ixabepilone	0	Dacomitinib	20	0.98025	0
SMO Search 1	2	ixabepilone	0.15	Dacomitinib	6.66667	25.9222	15.4575	0.0798708
SMO Search 1	2	ixabepilone	0.05	Dacomitinib	6.66667	28.1005	17.6103	0.0583423
SMO Search 1	2	ixabepilone	0.0166667	Dacomitinib	6.66667	33.7206	23.1647	-0.0170875
SMO Search 1	2	ixabepilone	0.00555556	Dacomitinib	6.66667	39.5803	28.9559	-0.0901915
SMO Search 1	2	ixabepilone	0.00185185	Dacomitinib	6.66667	27.0767	16.5985	0.0468079
SMO Search 1	2	ixabepilone	0	Dacomitinib	6.66667	34.0038	23.4446
SMO Search 1	2	ixabepilone	0.15	Dacomitinib	2.22222	91.7296	80.4952	-0.118192
SMO Search 1	2	ixabepilone	0.05	Dacomitinib	2.22222	92.9495	81.7008	-0.130248
SMO Search 1	2	ixabepilone	0.0166667	Dacomitinib	2.22222	86.7412	75.5651	-0.127144
SMO Search 1	2	ixabepilone	0.00555556	Dacomitinib	2.22222	86.8066	75.6297	-0.172292
SMO Search 1	2	ixabepilone	0.00185185	Dacomitinib	2.22222	81.7093	70.592	-0.0825877
SMO Search 1	2	ixabepilone	0	Dacomitinib	2.22222	79.7705	68.676
SMO Search 1	2	ixabepilone	0.15	Dacomitinib	0.740741	121.115	100	-0.195479
SMO Search 1	2	ixabepilone	0.05	Dacomitinib	0.740741	111.073	99.6125	-0.191604
SMO Search 1	2	ixabepilone	0.0166667	Dacomitinib	0.740741	90.5969	79.3757	-0.0574771
SMO Search 1	2	ixabepilone	0.00555556	Dacomitinib	0.740741	99.4845	88.1593	-0.197447
SMO Search 1	2	ixabepilone	0.00185185	Dacomitinib	0.740741	93.298	82.0452	-0.0902346
SMO Search 1	2	ixabepilone	0	Dacomitinib	0.740741	91.686	80.4521
SMO Search 1	2	ixabepilone	0.15	Dacomitinib	0.246914	131.484	100	-0.238967
SMO Search 1	2	ixabepilone	0.05	Dacomitinib	0.246914	103.71	92.3358	-0.162325
SMO Search 1	2	ixabepilone	0.0166667	Dacomitinib	0.246914	102.295	90.9365	-0.212884
SMO Search 1	2	ixabepilone	0.00555556	Dacomitinib	0.246914	102.36	91.0011	-0.262846
SMO Search 1	2	ixabepilone	0.00185185	Dacomitinib	0.246914	93.6465	82.3897	-0.13315
SMO Search 1	2	ixabepilone	0	Dacomitinib	0.246914	87.2858	76.1033
SMO Search 1	2	ixabepilone	0.15	Dacomitinib	0	120.07	100
SMO Search 1	2	ixabepilone	0.05	Dacomitinib	0	119.743	100
SMO Search 1	2	ixabepilone	0.0166667	Dacomitinib	0	102.883	91.5178
SMO Search 1	2	ixabepilone	0.00555556	Dacomitinib	0	96.3259	85.0377
SMO Search 1	2	ixabepilone	0.00185185	Dacomitinib	0	102.12	90.7643
SMO Search 1	2	ixabepilone	0	Dacomitinib	0	111.465	100
SMO Search 1	2	Erlotinib	10	Apatinib	5	86.763	78.9344	0.134078
SMO Search 1	2	Erlotinib	3.33333	Apatinib	5	107.392	100	-0.00427158
SMO Search 1	2	Erlotinib	1.11111	Apatinib	5	111.683	100	-0.00427158
SMO Search 1	2	Erlotinib	0.37037	Apatinib	5	111.705	100	-0.00427158
SMO Search 1	2	Erlotinib	0.123457	Apatinib	5	99.0488	91.6142	0.0795863
SMO Search 1	2	Erlotinib	0	Apatinib	5	106.76	99.5728
SMO Search 1	2	Erlotinib	10	Apatinib	1.66667	73.4534	65.1978	0.275405
SMO Search 1	2	Erlotinib	3.33333	Apatinib	1.66667	103.602	96.3129	0.0368705
SMO Search 1	2	Erlotinib	1.11111	Apatinib	1.66667	117.303	100	0
SMO Search 1	2	Erlotinib	0.37037	Apatinib	1.66667	110.485	100	0
SMO Search 1	2	Erlotinib	0.123457	Apatinib	1.66667	100.486	93.098	0.0690198
SMO Search 1	2	Erlotinib	0	Apatinib	1.66667	109.984	100
SMO Search 1	2	Erlotinib	10	Apatinib	0.555556	95.1931	87.6349	0.0510342
SMO Search 1	2	Erlotinib	3.33333	Apatinib	0.555556	103.928	96.6502	0.0334982
SMO Search 1	2	Erlotinib	1.11111	Apatinib	0.555556	102.752	95.4362	0.0456385
SMO Search 1	2	Erlotinib	0.37037	Apatinib	0.555556	112.838	100	0
SMO Search 1	2	Erlotinib	0.123457	Apatinib	0.555556	100.574	93.1879	0.0681205
SMO Search 1	2	Erlotinib	0	Apatinib	0.555556	115.125	100
SMO Search 1	2	Erlotinib	10	Apatinib	0.185185	97.8943	90.4227	0.0231565
SMO Search 1	2	Erlotinib	3.33333	Apatinib	0.185185	96.6744	89.1637	0.108363
SMO Search 1	2	Erlotinib	1.11111	Apatinib	0.185185	103.972	96.6951	0.0330486
SMO Search 1	2	Erlotinib	0.37037	Apatinib	0.185185	116.192	100	0
SMO Search 1	2	Erlotinib	0.123457	Apatinib	0.185185	108.786	100	0
SMO Search 1	2	Erlotinib	0	Apatinib	0.185185	117.804	100
SMO Search 1	2	Erlotinib	10	Apatinib	0.0617284	77.9843	69.8741	0.228642
SMO Search 1	2	Erlotinib	3.33333	Apatinib	0.0617284	108.59	100	0
SMO Search 1	2	Erlotinib	1.11111	Apatinib	0.0617284	99.1359	91.7041	0.0829586
SMO Search 1	2	Erlotinib	0.37037	Apatinib	0.0617284	114.188	100	0
SMO Search 1	2	Erlotinib	0.123457	Apatinib	0.0617284	96.7615	89.2536	0.107464
SMO Search 1	2	Erlotinib	0	Apatinib	0.0617284	110.267	100
SMO Search 1	2	Erlotinib	10	Apatinib	0	100.138	92.7383
SMO Search 1	2	Erlotinib	3.33333	Apatinib	0	115.626	100
SMO Search 1	2	Erlotinib	1.11111	Apatinib	0	115.582	100
SMO Search 1	2	Erlotinib	0.37037	Apatinib	0	115.277	100
SMO Search 1	2	Erlotinib	0.123457	Apatinib	0	110.028	100
SMO Search 1	2	Erlotinib	0	Apatinib	0	107.174	100
SMO Search 1	2	Cabazitaxel	1.496	Dacomitinib	20	0.609933	0	0
SMO Search 1	2	Cabazitaxel	0.498667	Dacomitinib	20	0.435667	0	0
SMO Search 1	2	Cabazitaxel	0.166222	Dacomitinib	20	0.6535	0	0
SMO Search 1	2	Cabazitaxel	0.0554074	Dacomitinib	20	0.544583	0	0
SMO Search 1	2	Cabazitaxel	0.0184691	Dacomitinib	20	0.370317	0	0
SMO Search 1	2	Cabazitaxel	0	Dacomitinib	20	2.15655	0
SMO Search 1	2	Cabazitaxel	1.496	Dacomitinib	6.66667	30.9541	19.9832	-0.00257895
SMO Search 1	2	Cabazitaxel	0.498667	Dacomitinib	6.66667	2.96253	0	0.19011
SMO Search 1	2	Cabazitaxel	0.166222	Dacomitinib	6.66667	40.7784	29.4799	-0.10237
SMO Search 1	2	Cabazitaxel	0.0554074	Dacomitinib	6.66667	26.6628	15.8349	0.0211401
SMO Search 1	2	Cabazitaxel	0.0184691	Dacomitinib	6.66667	28.5144	17.6248	0.0330173
SMO Search 1	2	Cabazitaxel	0	Dacomitinib	6.66667	33.0671	22.0257
SMO Search 1	2	Cabazitaxel	1.496	Dacomitinib	2.22222	88.8324	75.9318	0.0466647
SMO Search 1	2	Cabazitaxel	0.498667	Dacomitinib	2.22222	101.096	87.7869	-0.101071
SMO Search 1	2	Cabazitaxel	0.166222	Dacomitinib	2.22222	86.1531	73.3418	0.0528559
SMO Search 1	2	Cabazitaxel	0.0554074	Dacomitinib	2.22222	89.7473	76.8162	-0.0347613
SMO Search 1	2	Cabazitaxel	0.0184691	Dacomitinib	2.22222	83.6915	70.9623	0.145442
SMO Search 1	2	Cabazitaxel	0	Dacomitinib	2.22222	103.384	89.9979
SMO Search 1	2	Cabazitaxel	1.496	Dacomitinib	0.740741	91.9474	78.9429	-0.0170138
SMO Search 1	2	Cabazitaxel	0.498667	Dacomitinib	0.740741	97.8507	84.6494	-0.102047
SMO Search 1	2	Cabazitaxel	0.166222	Dacomitinib	0.740741	99.1795	85.9339	-0.105811
SMO Search 1	2	Cabazitaxel	0.0554074	Dacomitinib	0.740741	102.534	89.1767	-0.18891
SMO Search 1	2	Cabazitaxel	0.0184691	Dacomitinib	0.740741	100.399	87.1131	-0.0516765
SMO Search 1	2	Cabazitaxel	0	Dacomitinib	0.740741	99.5062	86.2497
SMO Search 1	2	Cabazitaxel	1.496	Dacomitinib	0.246914	99.4845	86.2287	-0.027452
SMO Search 1	2	Cabazitaxel	0.498667	Dacomitinib	0.246914	95.1278	82.0173	-0.015567
SMO Search 1	2	Cabazitaxel	0.166222	Dacomitinib	0.246914	102.098	88.7555	-0.0731349
SMO Search 1	2	Cabazitaxel	0.0554074	Dacomitinib	0.246914	100.225	86.9446	-0.109792
SMO Search 1	2	Cabazitaxel	0.0184691	Dacomitinib	0.246914	96.0645	82.9227	0.0564476
SMO Search 1	2	Cabazitaxel	0	Dacomitinib	0.246914	106.717	93.2196
SMO Search 1	2	Cabazitaxel	1.496	Dacomitinib	0	102.926	89.5557
SMO Search 1	2	Cabazitaxel	0.498667	Dacomitinib	0	99.5716	86.3129
SMO Search 1	2	Cabazitaxel	0.166222	Dacomitinib	0	100.661	87.3658
SMO Search 1	2	Cabazitaxel	0.0554074	Dacomitinib	0	94.5832	81.4908
SMO Search 1	2	Cabazitaxel	0.0184691	Dacomitinib	0	108.568	95.0095
SMO Search 1	2	Cabazitaxel	0	Dacomitinib	0	113.731	100
SMO Search 1	2	ixabepilone	0.15	Alisertib	5	88.7888	83.0606	0.155796
SMO Search 1	2	ixabepilone	0.05	Alisertib	5	91.6207	86.0567	0.113787
SMO Search 1	2	ixabepilone	0.0166667	Alisertib	5	87.8957	82.1157	0.151378
SMO Search 1	2	ixabepilone	0.00555556	Alisertib	5	92.3177	86.7942	0.0877704
SMO Search 1	2	ixabepilone	0.00185185	Alisertib	5	84.4975	78.5204	0.106855
SMO Search 1	2	ixabepilone	0	Alisertib	5	103.514	98.6402
SMO Search 1	2	ixabepilone	0.15	Alisertib	1.66667	97.8943	92.6942	0.0507029
SMO Search 1	2	ixabepilone	0.05	Alisertib	1.66667	87.7432	81.9544	0.146159
SMO Search 1	2	ixabepilone	0.0166667	Alisertib	1.66667	94.7575	89.3754	0.070146
SMO Search 1	2	ixabepilone	0.00555556	Alisertib	1.66667	92.2524	86.7251	0.0799765
SMO Search 1	2	ixabepilone	0.00185185	Alisertib	1.66667	108.982	100	-0.115861
SMO Search 1	2	ixabepilone	0	Alisertib	1.66667	102.687	97.7645
SMO Search 1	2	ixabepilone	0.15	Alisertib	0.555556	92.187	86.6559	0.0456326
SMO Search 1	2	ixabepilone	0.05	Alisertib	0.555556	94.6703	89.2832	0.00821706
SMO Search 1	2	ixabepilone	0.0166667	Alisertib	0.555556	104.146	99.3086	-0.0937183
SMO Search 1	2	ixabepilone	0.00555556	Alisertib	0.555556	95.8249	90.5047	-0.0212367
SMO Search 1	2	ixabepilone	0.00185185	Alisertib	0.555556	100.791	95.7594	-0.132648
SMO Search 1	2	ixabepilone	0	Alisertib	0.555556	96.5001	91.2192
SMO Search 1	2	ixabepilone	0.15	Alisertib	0.185185	106.477	100	-0.144503
SMO Search 1	2	ixabepilone	0.05	Alisertib	0.185185	114.972	100	-0.154953
SMO Search 1	2	ixabepilone	0.0166667	Alisertib	0.185185	99.7894	94.6992	-0.103523
SMO Search 1	2	ixabepilone	0.00555556	Alisertib	0.185185	90.1176	84.4665	-0.0157852
SMO Search 1	2	ixabepilone	0.00185185	Alisertib	0.185185	101.358	96.3586	-0.189913
SMO Search 1	2	ixabepilone	0	Alisertib	0.185185	91.1414	85.5497
SMO Search 1	2	ixabepilone	0.15	Alisertib	0.0617284	107.719	100	0
SMO Search 1	2	ixabepilone	0.05	Alisertib	0.0617284	108.525	100	-0.0122148
SMO Search 1	2	ixabepilone	0.0166667	Alisertib	0.0617284	102.883	97.9719	0.00622263
SMO Search 1	2	ixabepilone	0.00555556	Alisertib	0.0617284	106.455	100	-0.0311132
SMO Search 1	2	ixabepilone	0.00185185	Alisertib	0.0617284	100.334	95.2754	-0.0483982
SMO Search 1	2	ixabepilone	0	Alisertib	0.0617284	123.969	100
SMO Search 1	2	ixabepilone	0.15	Alisertib	0	111.139	100
SMO Search 1	2	ixabepilone	0.05	Alisertib	0	103.645	98.7785
SMO Search 1	2	ixabepilone	0.0166667	Alisertib	0	103.471	98.5941
SMO Search 1	2	ixabepilone	0.00555556	Alisertib	0	101.859	96.8887
SMO Search 1	2	ixabepilone	0.00185185	Alisertib	0	95.7595	90.4356
SMO Search 1	2	ixabepilone	0	Alisertib	0	104.8	100
SMO Search 1	2	Vincristine	0.3	BMS-582949 (hydrochloride)	30	85.2164	71.0597	-0.176261
SMO Search 1	2	Vincristine	0.1	BMS-582949 (hydrochloride)	30	86.6541	72.4231	-0.150299
SMO Search 1	2	Vincristine	0.0333333	BMS-582949 (hydrochloride)	30	87.2858	73.0221	-0.0760174
SMO Search 1	2	Vincristine	0.0111111	BMS-582949 (hydrochloride)	30	93.4287	78.8473	-0.13427
SMO Search 1	2	Vincristine	0.0037037	BMS-582949 (hydrochloride)	30	94.1911	79.5703	-0.258124
SMO Search 1	2	Vincristine	0	BMS-582949 (hydrochloride)	30	79.2695	65.4204
SMO Search 1	2	Vincristine	0.3	BMS-582949 (hydrochloride)	10	101.249	86.2632	-0.288478
SMO Search 1	2	Vincristine	0.1	BMS-582949 (hydrochloride)	10	91.2286	76.761	-0.15091
SMO Search 1	2	Vincristine	0.0333333	BMS-582949 (hydrochloride)	10	92.3177	77.7938	-0.0749845
SMO Search 1	2	Vincristine	0.0111111	BMS-582949 (hydrochloride)	10	107.806	92.4809	-0.221855
SMO Search 1	2	Vincristine	0.0037037	BMS-582949 (hydrochloride)	10	96.914	82.1524	-0.243885
SMO Search 1	2	Vincristine	0	BMS-582949 (hydrochloride)	10	84.4104	70.2954
SMO Search 1	2	Vincristine	0.3	BMS-582949 (hydrochloride)	3.33333	95.1496	80.4792	-0.0433592
SMO Search 1	2	Vincristine	0.1	BMS-582949 (hydrochloride)	3.33333	88.9195	74.5714	0.0721434
SMO Search 1	2	Vincristine	0.0333333	BMS-582949 (hydrochloride)	3.33333	102.447	87.3993	0.0582524
SMO Search 1	2	Vincristine	0.0111111	BMS-582949 (hydrochloride)	3.33333	113.578	97.955	-0.0473043
SMO Search 1	2	Vincristine	0.0037037	BMS-582949 (hydrochloride)	3.33333	93.2544	78.6821	-0.0207659
SMO Search 1	2	Vincristine	0	BMS-582949 (hydrochloride)	3.33333	108.59	93.2245
SMO Search 1	2	Vincristine	0.3	BMS-582949 (hydrochloride)	1.11111	99.2448	84.3627	-0.106321
SMO Search 1	2	Vincristine	0.1	BMS-582949 (hydrochloride)	1.11111	101.881	86.8622	-0.0766799
SMO Search 1	2	Vincristine	0.0333333	BMS-582949 (hydrochloride)	1.11111	107.74	92.4189	-0.0214832
SMO Search 1	2	Vincristine	0.0111111	BMS-582949 (hydrochloride)	1.11111	111.966	96.4264	-0.0615575
SMO Search 1	2	Vincristine	0.0037037	BMS-582949 (hydrochloride)	1.11111	108.612	93.2452	-0.19067
SMO Search 1	2	Vincristine	0	BMS-582949 (hydrochloride)	1.11111	105.475	90.2706
SMO Search 1	2	Vincristine	0.3	BMS-582949 (hydrochloride)	0.37037	95.8249	81.1196	-0.119444
SMO Search 1	2	Vincristine	0.1	BMS-582949 (hydrochloride)	0.37037	90.9236	76.4718	-0.0217058
SMO Search 1	2	Vincristine	0.0333333	BMS-582949 (hydrochloride)	0.37037	112.075	96.5296	-0.118364
SMO Search 1	2	Vincristine	0.0111111	BMS-582949 (hydrochloride)	0.37037	115.473	99.7521	-0.150589
SMO Search 1	2	Vincristine	0.0037037	BMS-582949 (hydrochloride)	0.37037	99.5062	84.6106	-0.150155
SMO Search 1	2	Vincristine	0	BMS-582949 (hydrochloride)	0.37037	99.5934	84.6932
SMO Search 1	2	Vincristine	0.3	BMS-582949 (hydrochloride)	0	96.413	81.6773
SMO Search 1	2	Vincristine	0.1	BMS-582949 (hydrochloride)	0	102.796	87.7298
SMO Search 1	2	Vincristine	0.0333333	BMS-582949 (hydrochloride)	0	117.848	100
SMO Search 1	2	Vincristine	0.0111111	BMS-582949 (hydrochloride)	0	122.27	100
SMO Search 1	2	Vincristine	0.0037037	BMS-582949 (hydrochloride)	0	96.9358	82.1731
SMO Search 1	2	Vincristine	0	BMS-582949 (hydrochloride)	0	115.735	100
SMO Search 1	3	ixabepilone	0.15	Apatinib	5	112.456	100	-0.112789
SMO Search 1	3	ixabepilone	0.05	Apatinib	5	99.7942	94.4087	-0.0568766
SMO Search 1	3	ixabepilone	0.0166667	Apatinib	5	90.6265	83.1941	0.0202034
SMO Search 1	3	ixabepilone	0.00555556	Apatinib	5	93.122	86.2468	0.0167603
SMO Search 1	3	ixabepilone	0.00185185	Apatinib	5	95.4074	89.0424	-0.00321337
SMO Search 1	3	ixabepilone	0	Apatinib	5	95.1447	88.7211
SMO Search 1	3	ixabepilone	0.15	Apatinib	1.66667	96.7471	90.6812	0.034383
SMO Search 1	3	ixabepilone	0.05	Apatinib	1.66667	107.78	100	-0.0588046
SMO Search 1	3	ixabepilone	0.0166667	Apatinib	1.66667	94.3304	87.7249	0.0267458
SMO Search 1	3	ixabepilone	0.00555556	Apatinib	1.66667	116.632	100	-0.067273
SMO Search 1	3	ixabepilone	0.00185185	Apatinib	1.66667	104.312	99.9357	-0.058162
SMO Search 1	3	ixabepilone	0	Apatinib	1.66667	99.5578	94.1195
SMO Search 1	3	ixabepilone	0.15	Apatinib	0.555556	113.007	100	0
SMO Search 1	3	ixabepilone	0.05	Apatinib	0.555556	110.354	100	0
SMO Search 1	3	ixabepilone	0.0166667	Apatinib	0.555556	123.121	100	-0.0395244
SMO Search 1	3	ixabepilone	0.00555556	Apatinib	0.555556	112.718	100	-0.00899743
SMO Search 1	3	ixabepilone	0.00185185	Apatinib	0.555556	120.625	100	0
SMO Search 1	3	ixabepilone	0	Apatinib	0.555556	124.277	100
SMO Search 1	3	ixabepilone	0.15	Apatinib	0.185185	113.296	100	0
SMO Search 1	3	ixabepilone	0.05	Apatinib	0.185185	122.07	100	0
SMO Search 1	3	ixabepilone	0.0166667	Apatinib	0.185185	100.267	94.9871	0.0106041
SMO Search 1	3	ixabepilone	0.00555556	Apatinib	0.185185	115.66	100	-0.00899743
SMO Search 1	3	ixabepilone	0.00185185	Apatinib	0.185185	112.508	100	0
SMO Search 1	3	ixabepilone	0	Apatinib	0.185185	110.801	100
SMO Search 1	3	ixabepilone	0.15	Apatinib	0.0617284	118.366	100	0
SMO Search 1	3	ixabepilone	0.05	Apatinib	0.0617284	109.986	100	0
SMO Search 1	3	ixabepilone	0.0166667	Apatinib	0.0617284	87.5268	79.4023	0.166452
SMO Search 1	3	ixabepilone	0.00555556	Apatinib	0.0617284	111.51	100	-0.00899743
SMO Search 1	3	ixabepilone	0.00185185	Apatinib	0.0617284	110.38	100	0
SMO Search 1	3	ixabepilone	0	Apatinib	0.0617284	124.881	100
SMO Search 1	3	ixabepilone	0.15	Apatinib	0	116.028	100
SMO Search 1	3	ixabepilone	0.05	Apatinib	0	113.191	100
SMO Search 1	3	ixabepilone	0.0166667	Apatinib	0	101.134	96.0476
SMO Search 1	3	ixabepilone	0.00555556	Apatinib	0	103.629	99.1003
SMO Search 1	3	ixabepilone	0.00185185	Apatinib	0	105.994	100
SMO Search 1	3	ixabepilone	0	Apatinib	0	104.365	100
SMO Search 1	3	ixabepilone	0.15	Dacomitinib	20	0.709251	0	0
SMO Search 1	3	ixabepilone	0.05	Dacomitinib	20	0.341491	0	0
SMO Search 1	3	ixabepilone	0.0166667	Dacomitinib	20	1.4185	0	0
SMO Search 1	3	ixabepilone	0.00555556	Dacomitinib	20	0.525371	0	0
SMO Search 1	3	ixabepilone	0.00185185	Dacomitinib	20	0.840594	0	0
SMO Search 1	3	ixabepilone	0	Dacomitinib	20	0.761788	0
SMO Search 1	3	ixabepilone	0.15	Dacomitinib	6.66667	28.4488	7.04762	0.00285714
SMO Search 1	3	ixabepilone	0.05	Dacomitinib	6.66667	24.8238	2.66667	0.0466667
SMO Search 1	3	ixabepilone	0.0166667	Dacomitinib	6.66667	28.9742	7.68254	-0.0163196
SMO Search 1	3	ixabepilone	0.00555556	Dacomitinib	6.66667	44.7091	26.6984	-0.193651
SMO Search 1	3	ixabepilone	0.00185185	Dacomitinib	6.66667	28.2387	6.79365	0.00539683
SMO Search 1	3	ixabepilone	0	Dacomitinib	6.66667	28.6853	7.33333
SMO Search 1	3	ixabepilone	0.15	Dacomitinib	2.22222	110.407	100	-0.113016
SMO Search 1	3	ixabepilone	0.05	Dacomitinib	2.22222	105.468	100	-0.113016
SMO Search 1	3	ixabepilone	0.0166667	Dacomitinib	2.22222	95.4074	87.9683	-0.14785
SMO Search 1	3	ixabepilone	0.00555556	Dacomitinib	2.22222	91.7823	83.5873	0.0511111
SMO Search 1	3	ixabepilone	0.00185185	Dacomitinib	2.22222	89.6808	81.0476	0.0765079
SMO Search 1	3	ixabepilone	0	Dacomitinib	2.22222	96.0116	88.6984
SMO Search 1	3	ixabepilone	0.15	Dacomitinib	0.740741	118.419	100	-0.048254
SMO Search 1	3	ixabepilone	0.05	Dacomitinib	0.740741	115.24	100	-0.048254
SMO Search 1	3	ixabepilone	0.0166667	Dacomitinib	0.740741	94.4092	86.7619	-0.082353
SMO Search 1	3	ixabepilone	0.00555556	Dacomitinib	0.740741	106.23	100	-0.048254
SMO Search 1	3	ixabepilone	0.00185185	Dacomitinib	0.740741	103.603	97.873	-0.0269841
SMO Search 1	3	ixabepilone	0	Dacomitinib	0.740741	101.37	95.1746
SMO Search 1	3	ixabepilone	0.15	Dacomitinib	0.246914	119.732	100	-0.0552381
SMO Search 1	3	ixabepilone	0.05	Dacomitinib	0.246914	111.484	100	-0.0552381
SMO Search 1	3	ixabepilone	0.0166667	Dacomitinib	0.246914	97.0886	90	-0.120496
SMO Search 1	3	ixabepilone	0.00555556	Dacomitinib	0.246914	101.948	95.873	-0.0139683
SMO Search 1	3	ixabepilone	0.00185185	Dacomitinib	0.246914	99.0587	92.381	0.0209524
SMO Search 1	3	ixabepilone	0	Dacomitinib	0.246914	100.792	94.4762
SMO Search 1	3	ixabepilone	0.15	Dacomitinib	0	117.736	100
SMO Search 1	3	ixabepilone	0.05	Dacomitinib	0	110.486	100
SMO Search 1	3	ixabepilone	0.0166667	Dacomitinib	0	90.8892	82.5079
SMO Search 1	3	ixabepilone	0.00555556	Dacomitinib	0	113.638	100
SMO Search 1	3	ixabepilone	0.00185185	Dacomitinib	0	111.773	100
SMO Search 1	3	ixabepilone	0	Dacomitinib	0	105.363	100
SMO Search 1	3	Erlotinib	10	Apatinib	5	75.3907	63.8589	-0.0190718
SMO Search 1	3	Erlotinib	3.33333	Apatinib	5	97.9554	91.1634	0.0375079
SMO Search 1	3	Erlotinib	1.11111	Apatinib	5	111.221	100	-0.0384615
SMO Search 1	3	Erlotinib	0.37037	Apatinib	5	118.445	100	0
SMO Search 1	3	Erlotinib	0.123457	Apatinib	5	104.838	99.4914	0.00508582
SMO Search 1	3	Erlotinib	0	Apatinib	5	124.96	100
SMO Search 1	3	Erlotinib	10	Apatinib	1.66667	91.6772	83.5664	-0.216147
SMO Search 1	3	Erlotinib	3.33333	Apatinib	1.66667	112.981	100	-0.0508582
SMO Search 1	3	Erlotinib	1.11111	Apatinib	1.66667	103.735	98.1564	-0.0200254
SMO Search 1	3	Erlotinib	0.37037	Apatinib	1.66667	117.158	100	0
SMO Search 1	3	Erlotinib	0.123457	Apatinib	1.66667	111.221	100	0
SMO Search 1	3	Erlotinib	0	Apatinib	1.66667	131.29	100
SMO Search 1	3	Erlotinib	10	Apatinib	0.555556	87.0014	77.9085	-0.159568
SMO Search 1	3	Erlotinib	3.33333	Apatinib	0.555556	98.2444	91.513	0.0340114
SMO Search 1	3	Erlotinib	1.11111	Apatinib	0.555556	104.102	98.6014	-0.0244755
SMO Search 1	3	Erlotinib	0.37037	Apatinib	0.555556	118.182	100	0
SMO Search 1	3	Erlotinib	0.123457	Apatinib	0.555556	121.545	100	0
SMO Search 1	3	Erlotinib	0	Apatinib	0.555556	113.979	100
SMO Search 1	3	Erlotinib	10	Apatinib	0.185185	84.7423	75.1748	-0.132231
SMO Search 1	3	Erlotinib	3.33333	Apatinib	0.185185	90.3113	81.9135	0.130006
SMO Search 1	3	Erlotinib	1.11111	Apatinib	0.185185	111.694	100	-0.0384615
SMO Search 1	3	Erlotinib	0.37037	Apatinib	0.185185	108.41	100	0
SMO Search 1	3	Erlotinib	0.123457	Apatinib	0.185185	108.016	100	0
SMO Search 1	3	Erlotinib	0	Apatinib	0.185185	120.94	100
SMO Search 1	3	Erlotinib	10	Apatinib	0.0617284	87.842	78.9256	-0.169739
SMO Search 1	3	Erlotinib	3.33333	Apatinib	0.0617284	117.342	100	-0.0508582
SMO Search 1	3	Erlotinib	1.11111	Apatinib	0.0617284	96.0641	88.8748	0.0727908
SMO Search 1	3	Erlotinib	0.37037	Apatinib	0.0617284	102.106	96.1856	0.0381437
SMO Search 1	3	Erlotinib	0.123457	Apatinib	0.0617284	111.957	100	0
SMO Search 1	3	Erlotinib	0	Apatinib	0.0617284	109.33	100
SMO Search 1	3	Erlotinib	10	Apatinib	0	73.8146	61.9517
SMO Search 1	3	Erlotinib	3.33333	Apatinib	0	101.055	94.9142
SMO Search 1	3	Erlotinib	1.11111	Apatinib	0	102.08	96.1538
SMO Search 1	3	Erlotinib	0.37037	Apatinib	0	112.981	100
SMO Search 1	3	Erlotinib	0.123457	Apatinib	0	122.753	100
SMO Search 1	3	Erlotinib	0	Apatinib	0	105.258	100
SMO Search 1	3	Cabazitaxel	1.496	Dacomitinib	20	0.682982	0	0
SMO Search 1	3	Cabazitaxel	0.498667	Dacomitinib	20	0.210148	0	0
SMO Search 1	3	Cabazitaxel	0.166222	Dacomitinib	20	0.394028	0	0
SMO Search 1	3	Cabazitaxel	0.0554074	Dacomitinib	20	0.55164	0	0
SMO Search 1	3	Cabazitaxel	0.0184691	Dacomitinib	20	0.394028	0	0
SMO Search 1	3	Cabazitaxel	0	Dacomitinib	20	3.09969	0
SMO Search 1	3	Cabazitaxel	1.496	Dacomitinib	6.66667	41.8721	25.9653	-0.0758059
SMO Search 1	3	Cabazitaxel	0.498667	Dacomitinib	6.66667	2.70566	0	0.183847
SMO Search 1	3	Cabazitaxel	0.166222	Dacomitinib	6.66667	37.6428	20.2621	-0.0187744
SMO Search 1	3	Cabazitaxel	0.0554074	Dacomitinib	6.66667	31.9426	12.5753	0.0580942
SMO Search 1	3	Cabazitaxel	0.0184691	Dacomitinib	6.66667	35.6727	17.6054	0.00779313
SMO Search 1	3	Cabazitaxel	0	Dacomitinib	6.66667	36.2506	18.3847
SMO Search 1	3	Cabazitaxel	1.496	Dacomitinib	2.22222	100.346	100	0
SMO Search 1	3	Cabazitaxel	0.498667	Dacomitinib	2.22222	98.6647	100	0
SMO Search 1	3	Cabazitaxel	0.166222	Dacomitinib	2.22222	92.3077	93.978	0.0602196
SMO Search 1	3	Cabazitaxel	0.0554074	Dacomitinib	2.22222	106.493	100	0
SMO Search 1	3	Cabazitaxel	0.0184691	Dacomitinib	2.22222	85.8194	85.2285	0.147715
SMO Search 1	3	Cabazitaxel	0	Dacomitinib	2.22222	101.344	100
SMO Search 1	3	Cabazitaxel	1.496	Dacomitinib	0.740741	121.65	100	-0.144527
SMO Search 1	3	Cabazitaxel	0.498667	Dacomitinib	0.740741	110.958	100	-0.144527
SMO Search 1	3	Cabazitaxel	0.166222	Dacomitinib	0.740741	108.095	100	-0.144527
SMO Search 1	3	Cabazitaxel	0.0554074	Dacomitinib	0.740741	108.647	100	-0.144527
SMO Search 1	3	Cabazitaxel	0.0184691	Dacomitinib	0.740741	102.92	100	-0.144527
SMO Search 1	3	Cabazitaxel	0	Dacomitinib	0.740741	86.0558	85.5473
SMO Search 1	3	Cabazitaxel	1.496	Dacomitinib	0.246914	111.799	100	0
SMO Search 1	3	Cabazitaxel	0.498667	Dacomitinib	0.246914	104.417	100	0
SMO Search 1	3	Cabazitaxel	0.166222	Dacomitinib	0.246914	108.2	100	0
SMO Search 1	3	Cabazitaxel	0.0554074	Dacomitinib	0.246914	99.8205	100	0
SMO Search 1	3	Cabazitaxel	0.0184691	Dacomitinib	0.246914	110.459	100	0
SMO Search 1	3	Cabazitaxel	0	Dacomitinib	0.246914	105.363	100
SMO Search 1	3	Cabazitaxel	1.496	Dacomitinib	0	109.041	100
SMO Search 1	3	Cabazitaxel	0.498667	Dacomitinib	0	96.8259	100
SMO Search 1	3	Cabazitaxel	0.166222	Dacomitinib	0	108.515	100
SMO Search 1	3	Cabazitaxel	0.0554074	Dacomitinib	0	102.027	100
SMO Search 1	3	Cabazitaxel	0.0184691	Dacomitinib	0	102.29	100
SMO Search 1	3	Cabazitaxel	0	Dacomitinib	0	96.7733	100
SMO Search 1	3	ixabepilone	0.15	Alisertib	5	104.812	98.8313	-0.0802274
SMO Search 1	3	ixabepilone	0.05	Alisertib	5	97.7453	90.3348	0.00473784
SMO Search 1	3	ixabepilone	0.0166667	Alisertib	5	101.081	94.3462	-0.0525853
SMO Search 1	3	ixabepilone	0.00555556	Alisertib	5	94.7244	86.7025	-0.00081508
SMO Search 1	3	ixabepilone	0.00185185	Alisertib	5	100.976	94.2198	-0.0392753
SMO Search 1	3	ixabepilone	0	Alisertib	5	98.1393	90.8086
SMO Search 1	3	ixabepilone	0.15	Alisertib	1.66667	107.465	100	0
SMO Search 1	3	ixabepilone	0.05	Alisertib	1.66667	98.0605	90.7138	0.0928617
SMO Search 1	3	ixabepilone	0.0166667	Alisertib	1.66667	113.007	100	-0.0189514
SMO Search 1	3	ixabepilone	0.00555556	Alisertib	1.66667	92.8593	84.4599	0.109286
SMO Search 1	3	ixabepilone	0.00185185	Alisertib	1.66667	107.911	100	-0.00568541
SMO Search 1	3	ixabepilone	0	Alisertib	1.66667	112.14	100
SMO Search 1	3	ixabepilone	0.15	Alisertib	0.555556	112.508	100	-0.081175
SMO Search 1	3	ixabepilone	0.05	Alisertib	0.555556	114.899	100	-0.081175
SMO Search 1	3	ixabepilone	0.0166667	Alisertib	0.555556	102.237	95.7359	-0.0559474
SMO Search 1	3	ixabepilone	0.00555556	Alisertib	0.555556	107.596	100	-0.123547
SMO Search 1	3	ixabepilone	0.00185185	Alisertib	0.555556	112.718	100	-0.0863989
SMO Search 1	3	ixabepilone	0	Alisertib	0.555556	99.0324	91.8825
SMO Search 1	3	ixabepilone	0.15	Alisertib	0.185185	113.743	100	-0.161402
SMO Search 1	3	ixabepilone	0.05	Alisertib	0.185185	106.782	100	-0.161402
SMO Search 1	3	ixabepilone	0.0166667	Alisertib	0.185185	103.367	97.0941	-0.148236
SMO Search 1	3	ixabepilone	0.00555556	Alisertib	0.185185	105.573	99.7473	-0.197547
SMO Search 1	3	ixabepilone	0.00185185	Alisertib	0.185185	113.979	100	-0.16617
SMO Search 1	3	ixabepilone	0	Alisertib	0.185185	92.3602	83.8598
SMO Search 1	3	ixabepilone	0.15	Alisertib	0.0617284	127.875	100	-0.0950726
SMO Search 1	3	ixabepilone	0.05	Alisertib	0.0617284	117.368	100	-0.0950726
SMO Search 1	3	ixabepilone	0.0166667	Alisertib	0.0617284	111.405	100	-0.112222
SMO Search 1	3	ixabepilone	0.00555556	Alisertib	0.0617284	107.911	100	-0.136803
SMO Search 1	3	ixabepilone	0.00185185	Alisertib	0.0617284	95.9853	88.2186	0.0175967
SMO Search 1	3	ixabepilone	0	Alisertib	0.0617284	97.8766	90.4927
SMO Search 1	3	ixabepilone	0.15	Alisertib	0	124.329	100
SMO Search 1	3	ixabepilone	0.05	Alisertib	0	112.666	100
SMO Search 1	3	ixabepilone	0.0166667	Alisertib	0	104.207	98.1049
SMO Search 1	3	ixabepilone	0.00555556	Alisertib	0	101.948	95.3885
SMO Search 1	3	ixabepilone	0.00185185	Alisertib	0	105.311	99.4315
SMO Search 1	3	ixabepilone	0	Alisertib	0	105.783	100
SMO Search 1	3	Vincristine	0.3	BMS-582949 (hydrochloride)	30	92.2289	100	-0.0594739
SMO Search 1	3	Vincristine	0.1	BMS-582949 (hydrochloride)	30	86.66	92.947	0.011056
SMO Search 1	3	Vincristine	0.0333333	BMS-582949 (hydrochloride)	30	106.677	100	-0.0594739
SMO Search 1	3	Vincristine	0.0111111	BMS-582949 (hydrochloride)	30	86.7388	93.0614	0.00991231
SMO Search 1	3	Vincristine	0.0037037	BMS-582949 (hydrochloride)	30	85.1101	90.6977	0.0335494
SMO Search 1	3	Vincristine	0	BMS-582949 (hydrochloride)	30	87.4217	94.0526
SMO Search 1	3	Vincristine	0.3	BMS-582949 (hydrochloride)	10	97.3775	100	-0.0579489
SMO Search 1	3	Vincristine	0.1	BMS-582949 (hydrochloride)	10	90.0223	97.8269	-0.0362181
SMO Search 1	3	Vincristine	0.0333333	BMS-582949 (hydrochloride)	10	105.442	100	-0.0579489
SMO Search 1	3	Vincristine	0.0111111	BMS-582949 (hydrochloride)	10	103.551	100	-0.0579489
SMO Search 1	3	Vincristine	0.0037037	BMS-582949 (hydrochloride)	10	87.1591	93.6714	0.0053374
SMO Search 1	3	Vincristine	0	BMS-582949 (hydrochloride)	10	87.5268	94.2051
SMO Search 1	3	Vincristine	0.3	BMS-582949 (hydrochloride)	3.33333	98.7698	100	-0.160884
SMO Search 1	3	Vincristine	0.1	BMS-582949 (hydrochloride)	3.33333	100.687	100	-0.160884
SMO Search 1	3	Vincristine	0.0333333	BMS-582949 (hydrochloride)	3.33333	109.75	100	-0.160884
SMO Search 1	3	Vincristine	0.0111111	BMS-582949 (hydrochloride)	3.33333	111.484	100	-0.160884
SMO Search 1	3	Vincristine	0.0037037	BMS-582949 (hydrochloride)	3.33333	97.4038	100	-0.160884
SMO Search 1	3	Vincristine	0	BMS-582949 (hydrochloride)	3.33333	80.4343	83.9116
SMO Search 1	3	Vincristine	0.3	BMS-582949 (hydrochloride)	1.11111	99.5053	100	-0.0240183
SMO Search 1	3	Vincristine	0.1	BMS-582949 (hydrochloride)	1.11111	100.083	100	-0.0240183
SMO Search 1	3	Vincristine	0.0333333	BMS-582949 (hydrochloride)	1.11111	115.477	100	-0.0240183
SMO Search 1	3	Vincristine	0.0111111	BMS-582949 (hydrochloride)	1.11111	112.771	100	-0.0240183
SMO Search 1	3	Vincristine	0.0037037	BMS-582949 (hydrochloride)	1.11111	95.0922	100	-0.0240183
SMO Search 1	3	Vincristine	0	BMS-582949 (hydrochloride)	1.11111	89.8647	97.5982
SMO Search 1	3	Vincristine	0.3	BMS-582949 (hydrochloride)	0.37037	106.466	100	-0.0175372
SMO Search 1	3	Vincristine	0.1	BMS-582949 (hydrochloride)	0.37037	102.106	100	-0.0175372
SMO Search 1	3	Vincristine	0.0333333	BMS-582949 (hydrochloride)	0.37037	104.286	100	-0.0175372
SMO Search 1	3	Vincristine	0.0111111	BMS-582949 (hydrochloride)	0.37037	113.349	100	-0.0175372
SMO Search 1	3	Vincristine	0.0037037	BMS-582949 (hydrochloride)	0.37037	92.1501	100	-0.0175372
SMO Search 1	3	Vincristine	0	BMS-582949 (hydrochloride)	0.37037	90.3113	98.2463
SMO Search 1	3	Vincristine	0.3	BMS-582949 (hydrochloride)	0	96.3005	100
SMO Search 1	3	Vincristine	0.1	BMS-582949 (hydrochloride)	0	92.7017	100
SMO Search 1	3	Vincristine	0.0333333	BMS-582949 (hydrochloride)	0	117.42	100
SMO Search 1	3	Vincristine	0.0111111	BMS-582949 (hydrochloride)	0	112.745	100
SMO Search 1	3	Vincristine	0.0037037	BMS-582949 (hydrochloride)	0	98.6647	100
SMO Search 1	3	Vincristine	0	BMS-582949 (hydrochloride)	0	91.5196	100
SMO Search 1	1	ixabepilone	0.15	Gedatolisib (PF-05212384; PKI-587)	1.2	42.8002	32.1368	0.00534188
SMO Search 1	1	ixabepilone	0.05	Gedatolisib (PF-05212384; PKI-587)	1.2	39.5508	28.6538	0.0401709
SMO Search 1	1	ixabepilone	0.0166667	Gedatolisib (PF-05212384; PKI-587)	1.2	42.4015	31.7094	-0.0343647
SMO Search 1	1	ixabepilone	0.00555556	Gedatolisib (PF-05212384; PKI-587)	1.2	39.172	28.2479	0.0234275
SMO Search 1	1	ixabepilone	0.00185185	Gedatolisib (PF-05212384; PKI-587)	1.2	41.2453	30.4701	-0.0221112
SMO Search 1	1	ixabepilone	0	Gedatolisib (PF-05212384; PKI-587)	1.2	43.2986	32.6709
SMO Search 1	1	ixabepilone	0.15	Gedatolisib (PF-05212384; PKI-587)	0.4	42.8201	32.1581	-0.00769231
SMO Search 1	1	ixabepilone	0.05	Gedatolisib (PF-05212384; PKI-587)	0.4	40.7469	29.9359	0.0145299
SMO Search 1	1	ixabepilone	0.0166667	Gedatolisib (PF-05212384; PKI-587)	0.4	43.0793	32.4359	-0.0527244
SMO Search 1	1	ixabepilone	0.00555556	Gedatolisib (PF-05212384; PKI-587)	0.4	39.5907	28.6966	0.00693613
SMO Search 1	1	ixabepilone	0.00185185	Gedatolisib (PF-05212384; PKI-587)	0.4	39.8897	29.0171	-0.0186705
SMO Search 1	1	ixabepilone	0	Gedatolisib (PF-05212384; PKI-587)	0.4	42.1025	31.3889
SMO Search 1	1	ixabepilone	0.15	Gedatolisib (PF-05212384; PKI-587)	0.133333	51.2127	41.1538	-0.0198718
SMO Search 1	1	ixabepilone	0.05	Gedatolisib (PF-05212384; PKI-587)	0.133333	45.1525	34.6581	0.0450855
SMO Search 1	1	ixabepilone	0.0166667	Gedatolisib (PF-05212384; PKI-587)	0.133333	47.5846	37.265	-0.0337073
SMO Search 1	1	ixabepilone	0.00555556	Gedatolisib (PF-05212384; PKI-587)	0.133333	42.4613	31.7735	0.0489922
SMO Search 1	1	ixabepilone	0.00185185	Gedatolisib (PF-05212384; PKI-587)	0.133333	46.1492	35.7265	-0.01849
SMO Search 1	1	ixabepilone	0	Gedatolisib (PF-05212384; PKI-587)	0.133333	49.3588	39.1667
SMO Search 1	1	ixabepilone	0.15	Gedatolisib (PF-05212384; PKI-587)	0.0444444	58.7282	49.2094	0.00384615
SMO Search 1	1	ixabepilone	0.05	Gedatolisib (PF-05212384; PKI-587)	0.0444444	58.9275	49.4231	0.0017094
SMO Search 1	1	ixabepilone	0.0166667	Gedatolisib (PF-05212384; PKI-587)	0.0444444	58.4889	48.953	-0.0603509
SMO Search 1	1	ixabepilone	0.00555556	Gedatolisib (PF-05212384; PKI-587)	0.0444444	54.3026	44.4658	0.019703
SMO Search 1	1	ixabepilone	0.00185185	Gedatolisib (PF-05212384; PKI-587)	0.0444444	56.0968	46.3889	-0.0349218
SMO Search 1	1	ixabepilone	0	Gedatolisib (PF-05212384; PKI-587)	0.0444444	59.087	49.594
SMO Search 1	1	ixabepilone	0.15	Gedatolisib (PF-05212384; PKI-587)	0.0148148	76.8689	68.6538	0.0292735
SMO Search 1	1	ixabepilone	0.05	Gedatolisib (PF-05212384; PKI-587)	0.0148148	81.2944	73.3974	-0.0181624
SMO Search 1	1	ixabepilone	0.0166667	Gedatolisib (PF-05212384; PKI-587)	0.0148148	70.2106	61.5171	0.00428172
SMO Search 1	1	ixabepilone	0.00555556	Gedatolisib (PF-05212384; PKI-587)	0.0148148	76.3705	68.1197	-0.0109641
SMO Search 1	1	ixabepilone	0.00185185	Gedatolisib (PF-05212384; PKI-587)	0.0148148	70.2904	61.6026	0.00312112
SMO Search 1	1	ixabepilone	0	Gedatolisib (PF-05212384; PKI-587)	0.0148148	79.6	71.5812
SMO Search 1	1	ixabepilone	0.15	Gedatolisib (PF-05212384; PKI-587)	0	126.686	100
SMO Search 1	1	ixabepilone	0.05	Gedatolisib (PF-05212384; PKI-587)	0	115.104	100
SMO Search 1	1	ixabepilone	0.0166667	Gedatolisib (PF-05212384; PKI-587)	0	93.5544	86.5385
SMO Search 1	1	ixabepilone	0.00555556	Gedatolisib (PF-05212384; PKI-587)	0	100.173	93.6325
SMO Search 1	1	ixabepilone	0.00185185	Gedatolisib (PF-05212384; PKI-587)	0	93.5145	86.4957
SMO Search 1	1	ixabepilone	0	Gedatolisib (PF-05212384; PKI-587)	0	106.113	100
SMO Search 1	1	Mitoxantrone	1	Flumatinib (mesylate)	50	0.558177	0	0
SMO Search 1	1	Mitoxantrone	0.333333	Flumatinib (mesylate)	50	0.358828	0	0
SMO Search 1	1	Mitoxantrone	0.111111	Flumatinib (mesylate)	50	1.07648	0	0
SMO Search 1	1	Mitoxantrone	0.037037	Flumatinib (mesylate)	50	0.717656	0	0
SMO Search 1	1	Mitoxantrone	0.0123457	Flumatinib (mesylate)	50	0.358828	0	0
SMO Search 1	1	Mitoxantrone	0	Flumatinib (mesylate)	50	0.697721	0
SMO Search 1	1	Mitoxantrone	1	Flumatinib (mesylate)	16.6667	0.677786	0	0
SMO Search 1	1	Mitoxantrone	0.333333	Flumatinib (mesylate)	16.6667	0.77746	0	0
SMO Search 1	1	Mitoxantrone	0.111111	Flumatinib (mesylate)	16.6667	66.443	60.8873	-0.608873
SMO Search 1	1	Mitoxantrone	0.037037	Flumatinib (mesylate)	16.6667	85.0223	81.9828	-0.819828
SMO Search 1	1	Mitoxantrone	0.0123457	Flumatinib (mesylate)	16.6667	3.10984	0	0
SMO Search 1	1	Mitoxantrone	0	Flumatinib (mesylate)	16.6667	3.24939	0
SMO Search 1	1	Mitoxantrone	1	Flumatinib (mesylate)	5.55556	22.4467	10.9325	0.609998
[truncated: 1,895 more rows]

## Sheet: SMO Search 2
Round	Repeat	Drug 1 name	Drug 1 conc. (μM)	Drug 2 name	Drug 2 conc. (μM)	Viability (%)	Viability normalised (%)	Bliss
[truncated: 3,240 more rows]

[truncated: 1 more sheets: SMO Search 3]
